# Supplementary material for: Perinatal care and its association with perinatal death among women attending care in three district hospitals of western Uganda
Source: BMC Pregnancy Childbirth. 2024 Feb 6;24:113. doi: 10.1186/s12884-024-06305-5 (PMC10845583; doi:10.1186/s12884-024-06305-5)
Supplement: Supplementary file 2 — Supplementary Material 2 [file 12884_2024_6305_MOESM2_ESM.xls]

## Sheet: Perinatal-data1
File name: Additional file 2
Title of the Data: Dataset for perinatal care and its association with perinatal death.
Description of the dataset: This file contains the data that was used in this article. The dataset includes variables such as participant’s socio-demographics; care received during antenatal, labour, delivery, and postpartum period; and perinatal outcome. Those interested in viewing the dataset for this article can look at this.
CaseID	district	facilityname	presenceANCrecord	typeANCrecord	completeANCrecord	incompletefields	totalANCvisits	ANCstart	ANCfefo	ANCfefo_frequency	ANCfefo_visit1	ANCfefo_visit2	ANCfefo_visit3	ANCfefo_visit4	ANCfefo_visit5	ANCfefo_visit6	ANCfefo_visit7	ANCfefo_visit8	ANCfefo_visit9	ANCIPTp_SP	ANCIPTp_SP_frequency	ANCIPTp_SP_visit1	ANCIPTp_SP_visit2	ANCIPTp_SP_visit3	ANCIPTp_SP_visit4	ANCIPTp_SP_visit5	ANCIPTp_SP_visit6	ANCIPTp_SP_visit7	ANCIPTp_SP_visit8	ANCTT	ANCTT_frequency	ANCTT_visit1	ANCTT_visit2	ANCTT_visit3	ANCTT_visit4	ANCTT_visit5	ANCTT_visit6	ANCHb	ANCHb_frequency	ANCHb_visit1	ANCHb_visit2	ANCsyphilis	ANCsyphilis_frequency	ANCsyphilis_visit1	ANCsyphilis_visit2	ANCsyphilis_visit3	ANCHIV	ANCHIV_frequency	ANCHIV_visit1
810	1	1	1	3	0	Pelvic assessments, Other treatments, Physical examination,	6	16	1	6	16	20	24	34	36	37				1	6	16	20	24	34	36	37			1	2	16	20					0				1	1	16			1	2	16
88	3	3	1	1	1		5	28	1	1	28									0										1	2	28	30					1	1	28		0					1	1	28
433	3	3	1	4	1		6	16	1	6	16	20	24	28	34	37				1	4	16	24	28	34					1	2	16	20					0				1	1	16			1	1	16
655	1	1	1	3	0	Physical examination, ultrasound reports , risk factors and recommendations, other treatments,	3	24	1	3	24	28	34							1	3	24	28	34						1	2	24	28					0				0					1	2	24
562	1	1	1	1	0	Pelvic assessments, other treatments, risk factors, previous obstetric history, nutritional status	4	24	1	4	24	28	32	36						1	4	24	28	32	36					1	2	24	28					0				1	1	24			1	1	24
145	1	1	1	1	0	Ultrasound reports, other treatments, risk factors and recommendations, pelvic assessments,	4	26	1	4	26	30	36	37						1	4	26	30	36	37					1	2	30	36					0				1	2	26	30		1	2	26
584	2	2	1	2	0	HB,glucose and protein	3	14	1	3	14	34	38							1	3	14	34	38						1	1	14						0				1	1	14			1	1	14
843	1	1	1	3	0	Pelvic assessments, physical examination, risk factors and recommendations, other treatments	3	20	1	3	20	26	34							1	3	10	26	34						1	3	20	26	34				0				0					1	2	20
146	1	1	1	3	0	Ruak factors, ultrasound reports	3	20	1	2	20	30								1	2	20	30							0								0				0					0
128	3	3	1	1	1		5	22	0											0										1	2	22	26					0				0					1	1	22
406	1	1	1	3	0	Risk factors and recommendations, ultrasound reports, Other treatments, Pelvic assessments, Physical examination, Nutritional status	5	12	1	5	12	20	24	28	36					1	4	12	20	24	28					1	2	12	20					0				1	1	12			1	1	12
205	3	3	1	4	1		5	26	1	5	26	29	33	36	38					1	5	26	29	33	36	38				1	2	26	29					0				0					1	1	26
226	1	1	1	3	0	Nutritional status, Previous obstetric history, Ultrasound reports, risk factors and recommendations	4	20	1	4	20	26	36	37						1	3	20	26	37						1	1	20						0				1	1	20			1	1	20
51	3	3	1	1	1		2	20	1	2	20	26								1	2	20	26							1	2	20	26					0				1	1	20			1	1	20
81	2	2	1	1	1		5	20	1	5	20	28	30	32	36					1	5	20	28	30	32	36				1	1	20						0				0					1	1	20
498	2	2	1	1	1		8	16	1	8	16	20	22	26	28	30	36	39		1	5	26	28	30	36	39				1	2	16	20					0				1	1	16			1	1	16
477	1	1	1	3	0	Risk factors and recommendations, Ultrasound reports, Other treatments, pelvic assessments	2	26	1	2	26	34								1	2	26	34							1	2	26	34					0				1	1	26			1	1	26
162	2	2	1	1	0	Weeks of amenorrhea	6	16	1	6	16	22	28	32	34	38				1	6	16	22	28	32	34	38			1	1	16						0				0					1	1	16
702	3	3	1	1	1		6	20	1	6	20	24	28	33	36	40				1	5	20	24	28	33	36				1	2	20	24					0				1	1	20			1	1	20
188	3	3	1	1	1		5	20	1	4	24	27	32	36						1	4	24	27	32	36					1	2	20	24					0				1	1	20			1	1	20
5	1	1	1	1	1		4	18	1	2	18	36								1	2	18	34							1	1	18						1	1	18		0					1	1	18
286	1	1	1	3	0	Nutritional status, Ultrasound reports, Risk factors and recommendations, pelvic assessments, previous obstetric history, anaemia status, Oral examination	5	20	1	4	20	24	28	32						1	5	20	24	28	30	32				0								0				1	1	20			1	1	20
589	2	2	1	3	1		2	26	1	2	26	34								1	1	26								1	1	26						0				1	1	26			1	1	26
857	1	1	1	3	0	Physical examination, Pelvic assessments, Nutritional status, Ultrasound reports, Other treatments	2	20	1	2	20	36								1	2	20	36							1	2	20	36					0				1	2	20	36		1	2	20
324	1	1	1	1	0	Other treatments, pelvic assessments, risk factors and recommendations, oral examination, anaemia status, Nutritional status, X-Ray reports	4	28	1	4	28	32	32	38						1	4	28	32	34	38					1	2	28	32					0				1	2	28	32		1	2	28
155	2	2	1	3	1		5	24	1	4	24	24	28	32						0										1	1	28						0				0					1	1	24
509	2	2	1	3	1		5	14	1	5	14	22	26	30	38					1	5	14	22	26	30	38				1	1	14						0				1	1	14			1	1	14
392	1	1	1	1	0	Ultrasound reports, risk factors and recommendations, pelvic assessments previous obstetric history, physical examination family & social historyz	2	28	1	2	28	34								1	2	28	34							0								0				1	1	28			1	1	28
66	3	3	1	4	1		4	26	1	4	26	30	34	38						1	4	26	30	34	38					1	2	26	30					0				1	1	26			1	1	26
125	1	1	1	3	0	Previous obstetric history, Nutritional status, Risk factors & recommendations	4	20	1	3	20	30	34							1	4	20	30	34	36					1	1	20						0				1	1	20			1	1	20
212	2	2	1	3	1		6	12	1	6	12	14	20	28	30	32				1	5	14	20	28	30	32				1	1	14						0				1	1	12			1	1	12
587	2	2	1	3	1		6	20	1	6	20	22	24	26	30	38				1	4	20	22	30	38					1	1	20						0				1	1	20			1	1	20
93	2	2	1	3	1		3	20	1	3	20	28	36							1	3	20	28	36						1	1	20						0				0					1	1	20
69	2	2	1	3	1		4	18	1	4	18	24	36	37						1	2	18	24							1	1	18						0				0					1	1	18
623	3	3	1	4	1		3	20	1	3	20	25	30							1	3	20	25	30						1	2	25	30					0				1	1	25			1	1	25
249	2	2	1	1	0	Fetal heart,weeks of Amenorrhea, weight	3	22	1	2	22	34								1	3	22	26	34						1	2	22	34					0				0					1	1	22
501	2	2	1	3	0	Hb, glucose and protein	5	18	1	5	18	22	26	30	32					1	4	22	26	30	32					1	1	18						0				1	1	18			1	1	18
815	2	2	1	3	1		4	16	1	4	16	26	28	32						1	4	16	26	28	32					0								0				1	1	16			1	1	16
579	2	2	1	1	0	Fetal heart	3	24	1	3	24	28	34							1	3	24	28	34						1	2	24	28					0				1	1	24			1	1	24
858	1	1	1	3	0	Risk factors and recommendations, Pelvic assessments, physical examination, previous obstetric history	2	26	1	2	26	32								1	2	26	32							1	1	26						0				0					1	1	32
698	3	3	1	4	1		4	22	1	4	22	26	30	36						1	4	22	26	30	36					1	2	22	26					0				1	1	22			1	1	22
73	2	2	1	3	1		5	24	1	5	24	26	28	32	36					1	5	24	26	28	32	36				0								0				1	1	24			1	1	24
356	2	2	1	1	1		4	16	1	4	16	16	20	28						1	3	16	20	28						0								0				0					1	1	16
475	2	2	1	3	1		5	16	1	3	16	22	36							1	4	16	22	28	34					1	1	16						0				1	1	16			1	1	16
786	2	2	1	3	0	HB,glucose and protein, pallor	4	20	1	3	20	24	28							1	3	20	24	28						1	2	20	28					0				1	1	20			1	1	20
830	2	2	1	3	0	Hb,Glucose and protein	4	24	1	4	24	28	28	38						1	2	24	28							1	1	28						0				1	1	24			1	1	24
450	3	3	1	4	1		8	6	1	8	6	10	14	18	22	26	30	36		1	2	6	10							1	2	6	10					0				1	1	6			1	1	6
841	2	2	1	3	1		5	20	1	5	20	22	26	30	38					1	5	20	22	26	30	38				1	1	20						1	1	20		1	1	20			1	1	20
674	2	2	1	3	1		4	20	1	4	20	26	28	34						1	3	26	28	34						1	2	20	26					0				1	1	20			1	1	20
308	1	1	1	3	0	Previous pregnancy outcome	2	28	1	2	28	30								1	2	28	30							1	1	28						0				1	1	28			1	1	28
386	2	2	1	3	1		4	22	1	4	22	24	30	32						1	4	22	24	30	32					1	1	22						0				0					1	1	22
601	1	1	1	3	0	Physical examination, previous obstetric history, nutritional status, ultrasound reports, risk factors and recommendations, Pelvic assessments	3	12	1	3	12	26	28							1	3	12	26	28						1	1	12						0				1	2	12	26		1	2	12
461	2	2	1	3	0	B.p, weight	3	22	1	3	22	28	36							1	3	22	28	36						0								1	1	22		1	1	22			1	1	22
567	1	1	1	3	0	Ultrasound reports, Pelvic assessments, previous obstetric history, other treatments, physical examination	3	24	1	3	24	30	36							1	2	24	30							1	2	24	30					0				1	2	24	30		1	2	24
847	2	2	1	3	1		3	24	1	3	24	28	36							1	3	24	28	36						1	2	24	28					0				1	1	24			1	1	24
294	1	1	1	1	0	Nutritional status, anaemia status, Anaemia status, risk factors and recommendations, CD4 count. blood group, Rh.	5	24	1	3	24	36	40							1	5	24	28	34	36	40				1	3	24	36	40				0				1	1	24			1	1	24
41	3	3	1	1	1		6	16	1	6	16	20	24	26	31	39				1	5	16	20	24	26	31				1	2	16	20					0				1	1	16			1	1	16
772	1	1	1	3	0	Risk factors and recommendations, pelvic assessments, physical examination, nutritional status	4	26	1	4	26	28	36	37						1	4	26	28	36	37					1	2	26	28					0				0					1	2	26
412	2	2	1	2	1		5	10	1	5	10	16	24	28	34					1	4	16	24	28	34					1	1	10						0				1	1	16			1	1	16
573	2	2	1	1	1		6	12	1	6	12	16	24	27	36	37				1	5	16	24	27	36	37				1	1	12						0				1	1	12			1	1	12
29	2	2	1	3	1		3	24	1	2	24	28								1	2	24	28							0								0				0					1	1	24
571	2	2	1	3	1		5	18	1	5	18	24	28	30	37					1	5	18	24	28	30	37				0								1	1	18		1	1	18			1	1	18
316	1	1	1	2	0	Anaemia status, Risk factors and recommendations, Pelvic assessments, Oral examination, previous obstetric history	2	32	1	2	32	36								1	2	32	36							1	1	32						0				1	1	32			1	1	32
695	3	3	1	1	1		4	22	1	4	22	26	32	34						1	4	22	26	32	34					1	2	22	26					0				1	1	22			1	1	22
423	2	2	1	3	1		4	24	1	4	24	26	28	36						1	3	24	26	28						1	1	24						1	1	24		1	1	24			1	1	24
520	3	3	1	4	0	Previous obstetric history	3	34	1	3	34	38	39							1	2	34	38							1	2	34	38					0				1	1	34			1	1	34
367	1	1	1	1	0	Pelvic assessments, risk factors and recommendations, ultrasound reports, other treatments, Nutritional status, oral examination anemia status, previous obstetric history	3	20	1	3	20	28	34							1	3	20	28	34						1	3	20	28	34				0				1	1	20			1	2	20
37	1	1	1	3	1		4	22	1	3	22	30	38							1	3	22	30	38						1	2	22	38					0				1	1	22			1	1	22
426	2	2	1	3	1		4	24	1	4	24	28	30	36						1	3	24	30	36						1	2	24	28					0				1	1	24			1	1	24
711	2	2	1	4	1		4	12	1	4	12	30	34	38						1	2	34	38							1	1	12						0				1	1	12			1	1	12
219	3	3	1	1	1		6	10	1	6	18	14	20	27	31	35				1	2	14	20							1	2	10	14					0				0					1	2	10
376	2	2	1	1	1		3	24	1	3	24	26	32							1	3	24	26	32						1	1	24						1	1	24		1	1	24			1	1	24
503	1	1	1	1	0	Other treatments, Previous obstetric history, Risk factors and recommendations, pelvic assessments	2	28	1	2	28	32								1	2	28	32							1	2	28	32					0				1	1	28			1	1	28
182	3	3	1	4	1		4	26	1	4	26	31	35	37						1	4	26	31	35	37					1	2	26	31					0				1	1	32			1	1	32
26	2	2	1	3	1		6	6	1	6	6	14	19	24	26	30				1	3	19	24	30						1	2	24	26					0				0					1	1	19
859	1	1	1	2	0	Risk factors and recommendations, Pelvic assessments, physical examination,	2	20	1	2	20	24								1	2	20	24							1	1	20						0				0					1	2	20
163	2	2	1	3	1		4	24	1	4	24	36	38	38						1	3	24	36	38						1	2	24	36					0				1	1	24			1	1	24
749	2	2	1	3	1		6	24	1	6	24	28	30	38	39	40				1	5	28	30	38	39	40				0								0				1	1	24			1	1	24
75	2	2	1	3	1		5	22	1	5	22	24	28	36	38					0										1	1	38						0				0					1	1	22
222	3	3	1	1	1		4	16	1	4	16	20	28	34						1	4	16	20	28	34					1	2	16	20					0				0					1	1	16
255	2	2	1	2	1		5	16	1	5	16	20	22	32	37					1	5	16	20	22	32	37				1	2	16	22					0				1	1	16			1	1	16
675	2	2	1	1	0	Fetal heart rate,b.p	3	16	1	3	16	20	24							1	2	20	24							1	1	16						0				1	1	16			1	1	16
17	2	2	1	1	1		4	22	1	4	22	26	28	34						1	4	22	26	28	34					1	1	22						0				0					1	1	22
683	2	2	1	3	0	HB,glucose and protein,TT	3	24	1	3	24	26	36							1	3	24	26	36						0								0				1	1	24			1	1	24
171	3	3	1	1	1		6	21	0											1	5	21	25	29	33	36				1	2	21	25					0				1	1	21			1	1	21
689	2	2	1	3	0	HB,glucose and protein	4	18	1	4	18	20	28	30						1	4	18	20	28	30					1	1	18						0				1	1	18			1	1	18
554	1	1	1	3	0	Pelvic assessments, Other treatments, ultrasound reports	3	26	1	3	26	32	38							1	3	25	32	38						1	1	26						0				1	1	26			1	1	26
395	1	1	1	1	0	Ultrasound reports, other treatment, pelvic assessments, Risk factors and recommendations, Physical examination, Family History	2	30	1	2	30	36								1	2	30	36							1	1	30						0				1	1	30			1	1	30
600	1	1	1	3	0	Risk factors and recommendations, Pelvic assessments, ultrasound reports, other treatments, Physical examination, Previous obstetric history, Family Hx, Surgical Hx, Past Medical History	3	28	1	3	28	32	36							1	3	28	32	36						1	2	28	32					0				1	2	28	32		1	2	28
390	1	1	1	1	0	Physical examination, previous obstetric history, Risk factors and recommendations, other treatment, pelvic assessments	3	20	1	3	20	26	28							1	3	20	26	28						1	3	20	26	28				0				1	2	20	26		1	2	20
235	3	3	1	3	1		4	24	1	2	32	36								1	4	24	28	32	36					1	2	24	28					0				1	1	24			1	1	24
425	1	1	1	3	0	Pelvic assessments, risk factors and recommendations, ultrasound reports, physical examination	2	28	1	2	28	34								0										1	1	28						0				1	1	28			1	1	28
854	1	1	1	3	0	Risk factors and recommendations, pelvic assessments Physical examination, Other treatments, Nutritional status,	4	20	1	4	20	26	30	38						1	4	20	26	30	38					1	2	20	26					0				1	1	20			1	2	20
252	2	2	1	1	1		5	22	1	5	22	24	28	28	34					1	5	22	24	28	28	34				1	1	22						0				1	1	22			1	1	22
355	2	2	1	3	0	B.p	4	20	1	4	20	24	30	36						1	4	20	24	30	36					0								0				0					1	1	20
585	2	2	1	3	0	Glucose and protein	5	24	1	5	24	24	30	32	36					1	5	24	24	30	32	36				1	1	24						1	1	24		1	1	24			1	1	24
485	2	2	1	3	1		4	22	1	4	22	32	34	36						1	4	22	32	34	36					1	1	22						1	1	22		1	1	22			1	1	22
209	2	2	1	3	1		7	20	1	5	20	24	28	34	36					1	5	20	20	24	28	34				1	1	28						0				1	1	20			1	1	20
552	1	1	1	3	0	Pelvic assessments, Previous obstetric history, Physical examination, ultrasound reports, Risk factors and recommendations	3	26	1	3	26	32	36							1	3	26	32	36						0								0				1	1	26			1	1	26
168	1	1	1	3	0	Nutritional status, blood pressure+temperature for 1st visit, previous obstetric history, pelvic assessment, Ultrasound reports	2	32	1	2	32	36								1	1	32								1	1	32						0				1	1	32			1	1	32
263	2	2	1	3	0	B.p	3	24	1	3	24	30	34							1	3	24	30	34						1	1	30						0				0					1	1	24
765	3	3	1	4	1		5	18	1	4	21	26	29	33						1	5	18	21	26	29	33				1	2	18	21					0				1	1	18			1	1	18
495	1	1	1	3	0	Ultrasound reports, Risk factors and recommendations, pelvic assessments, immunisation,	3	28	1	3	28	32	37							1	3	28	32	37						1	1	28						0				1	1	28			1	1	28
541	2	2	1	3	1		5	16	1	5	16	26	30	36	38					1	4	16	30	36	38					1	1	16						0				1	1	16			1	1	16
221	3	3	1	1	1		6	5	1	6	5	20	24	27	36	38				1	5	20	24	27	36	38				1	2	5	20					0				0					1	3	5
570	1	1	1	3	0	Nutritional status, previous obstetric history, ultrasound reports, risk factors and recommendations	2	34	1	2	34	36								0										1	2	34	36					0				1	1	34			1	1	34
551	1	1	1	1	0	Other treatments, Risk factors and recommendations, ultrasound reports, Physical examination, Nutritional status	5	14	1	4	14	24	28	32						1	3	28	32	34						1	3	14	24	28				0				1	1	14			1	1	14
463	2	2	1	3	1		3	20	1	2	20	36								1	3	20	30	36						0								0				1	1	20			1	1	20
739	2	2	1	3	0	HB,glucose and protein	5	16	1	5	16	18	22	28	30					1	5	16	18	22	28	30				1	1	16						0				1	1	16			1	1	16
261	2	2	1	3	0	B.p	4	18	1	4	18	28	34	36						1	4	18	28	34	36					1	1	18						0				0					1	1	18
816	2	2	1	3	0	HB,glucose and protein	4	26	1	4	26	30	37	38						1	4	26	30	37	38					1	1	26						0				1	1	26			1	1	26
176	1	1	1	3	0	Nutritional status, Previous obstetric history, pelvic assessment, ultrasound reports, risk factors & recommendations	2	37	1	2	37	38								1	2	37	38							1	2	37	38					0				1	1	37			1	1	37
612	2	2	1	3	1		4	18	1	4	18	22	28	32						1	4	18	22	28	32					1	2	18	22					0				1	1	18			1	1	18
790	1	1	1	3	0	Ultrasound reports, risk factors and recommendations, pelvic assessments, Physical examination	3	20	1	3	20	26	36							1	3	20	26	36						1	2	20	26					0				1	1	20			1	2	20
800	2	2	1	3	1		4	28	1	3	28	30	36							1	3	28	30	36						1	1	28						0				1	1	28			1	1	28
852	2	2	1	1	0	HB,glucose and protein	2	26	1	2	26	36								1	2	26	36							1	1	26						0				1	1	26			1	1	26
315	1	1	1	3	0	Nutritional status, Risk factors and recommendations, ultrasound reports, pelvic assessments, other treatments, Previous obstetric history	3	28	1	3	28	30	32							1	3	28	30	32						1	2	28	30					0				1	1	28			1	1	28
74	2	2	1	3	1		2	30	1	2	30	34								1	1	30								0								0				1	1	30			1	1	30
822	2	2	1	3	1		3	26	1	3	26	30	38							1	3	26	30	38						1	2	26	30					0				1	1	26			1	1	26
154	2	2	1	3	1		4	20	1	4	20	20	26	30						1	4	20	20	26	30					1	1	26						0				0					1	1	20
493	2	2	1	1	0	Urine,,glucose and protein, Hb	6	18	1	6	18	20	24	28	34	36				1	6	18	20	24	28	34	36			1	1	20						0				1	1	18			1	1	18
438	3	3	1	4	0	Previous obstetric history	2	24	1	2	24	30								1	2	24	30							1	2	24	30					0				1	1	24			1	1	24
138	3	3	1	1	1		5	26	1	3	26	30	34							1	4	26	30	34	38					1	2	26	30					0				1	1	26			0
460	2	2	1	3	1		4	20	1	4	20	24	28	34						1	4	20	24	28	34					1	1	20						1	1	20		1	1	20			1	1	20
258	2	2	1	3	1		7	10	1	7	10	16	20	26	28	34	36			1	6	16	20	26	28	34	36			1	2	10	28					0				1	1	10			1	1	10
845	2	2	1	3	0	HB,glucose and protein, pallor	3	26	1	3	26	26	34							1	3	26	26	34						1	2	26	26					0				1	1	26			1	1	26
465	2	2	1	1	1		3	16	1	3	16	26	30							1	3	16	26	30						0								0				1	1	16			1	1	16
596	2	2	1	3	0	Bp,glucose and protein	3	24	1	3	24	26	36							1	3	24	26	36						1	1	24						1	1	24		1	1	24			1	1	24
855	1	1	1	1	0	Ultrasound reports, Risk factors and recommendations, pelvic assessments	2	26	1	2	26	32								1	2	26	32							1	1	32						0				0					1	2	26
751	2	2	1	1	0	HB,glucose and protein	8	12	1	8	12	15	20	24	28	38	37	39		1	5	15	20	24	28	38				1	2	12	20					0				1	1	12			1	1	12
6	1	1	1	1	1		2	24	1	2	24	32								1	2	24	32							1	1	24						0				0					1	1	24
8	1	1	1	3	0	Abdominal examination on First visit,Laboratory investigations, Family,Surgical & Medical Histories,	4	18	1	2	18	24								1	2	24	34							1	2	18	34					0				0					1	1	18
792	1	1	1	1	0	Ultrasound reports, Nutritional status, risk factors and recommendations, physical examination, Pelvic assessments,	6	12	1	5	12	14	26	34	37					1	2	14	24							1	3	12	14	24				0				1	1	12			1	2	12
480	2	2	1	3	0	Bp	2	32	1	2	32	38								1	2	32	38							1	1	32						1	1	38		1	1	32			1	1	32
528	3	3	1	1	1		3	16	1	3	16	20	30							1	3	16	20	30						1	2	16	20					0				1	3	16	20	30	1	2	16
131	2	2	1	1	1		3	24	1	3	24	28	36							1	3	24	28	36						1	1	24						0				0					1	1	24
234	3	3	1	4	1		2	28	1	2	28	33								1	2	28	33							1	2	28	33					0				1	1	28			1	1	28
3	1	1	1	1	1		4	20	1	2	20	28								1	2	20	28							1	1	20						0				0					1	1	20
474	2	2	1	3	1		4	24	1	4	24	26	34	38						1	4	24	26	34	38					1	1	24						0				1	1	24			1	1	24
92	2	2	1	1	1		4	20	1	4	20	24	32	34						1	4	20	24	32	34					1	1	20						0				0					1	1	20
755	2	2	1	3	0	HB,glucose and protein, weight	5	20	1	5	20	24	28	30	34					1	5	20	24	28	30	34				1	2	20	24					0				1	1	24			1	1	24
745	1	1	1	3	0	Ultrasound reports, risk factors and recommendations, Pelvic assessments, physical examination, other treatments,	2	26	1	2	26	30								1	2	26	30							1	2	26	30					0				0					1	1	26
137	3	3	1	3	1		5	18	1	5	18	22	26	30	36					1	3	22	26	30						1	2	18	22					0				0					0
720	2	2	1	3	0	HB,glucose and protein, Bp	4	16	1	4	16	22	28	34						1	4	16	22	28	34					1	2	16	22					0				1	1	16			1	1	16
481	2	2	1	3	1		3	24	1	3	24	26	30							1	3	24	26	30						1	2	24	26					1	1	24		1	1	24			1	1	24
555	2	2	1	3	0	B.p, weight	3	28	1	3	28	30	36							1	3	28	30	36						1	1	28						0				1	1	28			1	1	28
22	1	1	1	3	0	Laboratory results	3	24	1	2	24	30								1	3	24	30	37						1	1	30						0				0					1	1	24
23	1	1	1	3	0	Laboratory results, Family, medical and Surgical histories	3	18	1	3	18	27	36							1	3	18	27	36						1	1	36						0				0					0
370	1	1	1	3	0	Physical examination, pelvic assessments, anaemia status, Risk factors and recommendations	3	24	1	3	24	28	39							1	3	24	28	39						1	1	24						0				1	1	24			1	1	24
478	1	1	1	1	1		3	24	1	3	24	28	36							1	3	24	28	36						1	2	24	28					0				1	2	24	28		1	2	24
719	2	2	1	1	1		3	28	1	3	28	32	36							1	3	28	32	36						1	1	28						0				1	1	28			1	1	28
591	1	1	1	1	0	Risk factors and recommendations, ultrasound reports,Pelvic assessments, Family Hx, Nutritional status, Physical examination, Previous obstetric history	3	24	1	2	28	38								1	2	24	28							1	2	24	38					0				1	1	24			1	1	24
275	1	1	1	3	0	Previous obstetric history, risk factors and recommendations, Pelvic assessment	3	24	1	1	24									1	2	24	26							1	1	24						0				1	1	24			1	1	24
4	1	1	1	1	1		2	24	1	1	24									1	2	24	32							1	2	24	32					1	1	24		0					1	1	24
50	1	1	1	3	1		4	20	1	4	20	26	34	36						1	4	20	26	34	36					1	3	20	26	34				1	1	20		1	1	20			1	1	20
750	2	2	1	3	0	HB,glucose and protein	2	24	1	2	24	26								1	2	24	26							1	1	24						0				1	1	24			1	1	24
787	2	2	1	1	0	HB,glucose and protein	6	10	1	6	10	14	18	24	30	34				1	4	18	24	30	34					1	1	10						0				1	1	10			1	1	10
608	1	1	1	2	0	Physical examination, pelvic assessments, Ultrasound reports, Other treatments, nutritional status	4	32	1	4	32	34	36	37						1	4	31	34	36	37					1	2	32	34					0				1	2	32	34		1	2	32
464	2	2	1	3	1		6	18	1	6	18	20	24	28	28	37				1	5	20	24	28	28	37				1	2	18	24					0				1	1	18			1	1	18
704	3	3	1	1	1		5	18	1	5	18	23	26	31	35					1	5	18	23	26	31	35				1	2	18	23					0				1	1	18			1	1	18
851	2	2	1	3	0	HB,glucose and protein	4	20	1	4	20	26	32	36						1	3	20	32	36						1	1	20						0				1	1	20			1	1	20
572	2	2	1	3	1		4	20	1	3	22	26	28							1	4	20	22	26	28					1	1	22						0				1	1	22			1	1	22
195	1	1	1	3	0	Oral examination, nutritional status, ultrasound reports, previous obstetric history, risk factors and recommendations	4	22	1	3	22	24	28							1	4	22	24	28	32					1	1	22						0				1	1	22			1	1	22
298	1	1	1	3	0	Medical history, surgical history, gynaecological history,past obstetrical history, family history, social history.	7	16	1	7	16	20	26	34	28	36	37			1	6	16	26	34	28	36	37			0								0				0					0
80	2	2	1	1	0	Weeks of amenorrhea,Mps	5	20	1	5	20	24	28	38	39					1	5	20	24	28	38	39				1	1	20						0				0					1	1	20
186	3	3	1	1	1		7	16	1	4	16	20	24	30						1	2	20	24							1	2	16	20					0				0					0
738	2	2	1	3	0	B.p, weight	5	18	1	5	18	20	24	30	34					1	4	20	24	30	34					1	1	18						0				1	1	18			1	1	18
67	3	3	1	4	0	Past obstetrical history	2	30	1	2	30	36								1	2	30	36							1	2	30	36					0				1	1	30			1	1	30
276	1	1	1	3	0	Risk factors and recommendations, Anaemia status	5	16	1	3	16	20	30							1	5	16	20	30	35	36				1	2	16	20					0				1	1	16			1	1	16
808	2	2	1	3	0	HB,glucose and protein, pallor,TT	3	20	1	3	20	28	32							1	3	20	28	32						0								0				1	1	20			1	1	20
403	2	2	1	1	0	Presentation, position/lie,relation pp/brim,foetal heart	3	20	1	3	20	22	24							1	3	29	22	24						0								0				1	1	20			1	1	20
378	1	1	1	3	0	Ultrasound reports, risk factors and recommendations, Pelvic assessments	5	20	1	5	20	26	36	37	38					0										1	2	20	26					0				1	1	20			1	1	20
291	1	1	1	2	0	Anaemia status, oral examination, pelvis assessments, Nutritional status, Previous obstetric history	4	20	1	4	20	26	30	36						1	3	20	26	30						1	2	20	26					0				1	1	20			1	1	20
804	2	2	1	3	1		3	20	1	3	20	26	30							1	3	20	26	30						0								0				1	1	20			1	1	20
716	1	1	1	3	0	Ultrasound reports, risk factors and recommendations, pelvic assessments, other treatments, Previous obstetric history	5	16	1	5	16	20	24	28	36					0										1	2	16	20					0				0					1	2	16
679	1	1	1	3	0	Ultrasound reports, risk factors and recommendations, pelvic assessments,	4	24	1	4	24	30	38	39						1	4	24	30	38	39					1	2	24	30					0				0					1	2	24
359	1	1	1	1	1		2	16	1	2	16	38								1	2	16	38							1	2	16	38					0				1	1	16			1	1	16
213	2	2	1	1	0	B.p	4	20	1	4	20	24	28	34						1	4	20	24	28	34					0								0				0					1	1	20
159	2	2	1	1	1		2	26	1	2	26	34								1	2	26	34							1	1	26						0				0					1	1	26
586	2	2	1	1	0	Bb,glucose and protein	6	18	1	6	18	20	22	24	30	34				1	5	20	22	24	30	34				1	1	18						0				1	1	18			1	1	18
666	2	2	1	3	1		3	24	1	3	24	32	38							1	3	24	32	38						1	1	24						0				1	1	24			1	1	24
624	3	3	1	4	1		7	9	1	7	9	20	24	28	32	34	38			0										1	2	9	20					0				1	1	9			1	1	9
130	2	2	1	3	1		3	26	1	3	26	28	32							1	3	26	28	32						1	2	26	28					0				1	1	26			1	1	26
196	2	2	1	1	1		3	28	1	3	28	30	34							1	3	28	30	34						1	2	28	30					0				0					1	1	28
293	1	1	1	1	0	past surgical history, Previous obstetric history, ultrasound reports, risk factors and recommendations, other treatments, pelvic assessments	3	28	1	2	28	37								1	3	28	34	37						1	2	28	34					0				1	1	28			1	1	28
446	3	3	1	4	1		3	24	1	3	24	30	34							1	3	24	30	34						1	2	24	30					0				1	1	30			1	1	24
724	2	2	1	1	0	Weeks of Amenorrhea,B.p	2	32	1	2	32	34								1	2	32	34							1	1	32						0				1	1	32			1	1	32
713	2	2	1	1	0	HB,glucose and protein	2	24	1	2	24	36								1	2	24	36							1	1	24						0				1	1	24			1	1	24
805	2	2	1	3	0	GB,glucose and protein	2	26	1	2	26	28								1	2	26	28							1	1	26						0				1	1	26			1	1	26
714	2	2	1	3	0	HB,glucose and protein,Bp	3	22	1	3	22	28	32							1	2	28	32							1	1	22						0				1	1	22			1	1	22
817	2	2	1	3	0	HB,glucose and protein, pallor	3	20	1	3	20	22	28							1	3	20	22	28						1	1	28						0				1	1	20			1	1	20
70	2	2	1	1	1		3	28	1	3	28	34	36							1	3	28	34	36						1	1	28						0				1	1	28			1	1	28
398	2	2	1	3	1		5	20	1	5	20	22	28	30	32					1	5	20	22	28	30	32				1	2	20	22					0				1	1	20			1	1	22
659	2	2	1	3	0	HB,glucose and protein	3	22	1	3	22	24	32							1	3	22	24	32						1	1	22						0				1	1	22			1	1	22
384	2	2	1	3	1		4	24	1	4	24	24	28	38						1	4	24	24	28	38					1	1	24						0				0					1	1	24
454	3	3	1	4	1		5	21	1	5	21	25	30	34	39					1	4	21	25	30	34					1	2	21	25					0				1	1	21			1	1	21
771	2	2	1	3	1		6	18	1	6	18	22	26	30	32	36				1	5	22	26	30	32	36				1	1	18						0				1	1	18			1	1	18
264	2	2	1	3	1		3	24	1	3	24	30	34							1	3	24	30	34						1	1	24						0				0					1	1	24
185	3	3	1	1	1		6	10	1	5	10	17	21	25	30					1	6	10	17	21	25	30	35			1	2	10	17					0				1	1	17			1	2	10
721	2	2	1	3	1		3	26	1	3	26	30	34							1	1	26								1	2	30	34					1	1	26		1	1	26			1	1	26
645	1	1	1	3	0	Pelvic assessments, previous obstetric history, physical examination, nutritional status, ultrasound reports, other treatment	2	26	1	2	26	30								1	1	30								1	1	26						0				0					1	2	26
797	2	2	1	1	1		4	24	1	4	24	28	34	36						1	4	24	28	34	36					1	2	24	28					0				1	1	24			1	1	24
483	2	2	1	1	1		5	14	1	5	14	16	22	28	30					1	4	16	22	28	30					1	1	16						0				1	1	14			1	1	16
734	1	1	1	3	0	Ultrasound reports, risk factors and recommendations, pelvic assessments, other treatments, physical examination	3	24	1	3	24	28	36							1	3	24	28	36						1	2	24	28					0				1	1	24			1	2	24
271	3	3	1	4	0	Previous obstetric history	4	26	1	4	26	31	36	38						1	3	26	31	36						1	2	26	31					1	1	26		1	1	26			1	1	26
620	3	3	1	4	1		4	9	1	4	9	13	19	33						0										1	1	9						0				1	1	9			0
473	2	2	1	3	1		2	32	1	2	32	36								1	2	32	36							1	1	32						0				1	1	32			1	1	32
850	2	2	1	3	1		2	24	1	1	24									1	1	24								1	1	24						0				1	1	24			1	1	24
518	3	3	1	4	1		2	28	1	2	28	34								1	2	28	34							1	2	28	34					0				1	1	28			1	1	28
246	1	1	1	3	0	Previous obstetric history, anaemia status, risks factors and recommendations, pelvic assessment	4	20	1	2	20	26								0										0								0				1	1	20			0
820	2	2	1	1	0	Weeks of Amenorrhea	2	34	1	2	34	36								1	2	34	36							0								0				1	1	34			1	1	34
629	3	3	1	4	1		2	26	1	2	26	30								1	2	26	30							1	2	26	30					0				1	1	26			1	1	26
776	3	3	1	4	1		2	27	1	2	27	31								1	2	27	31							1	2	27	31					0				1	1	27			1	1	27
126	1	1	1	3	0	Ultrasound scan results, risk factors, Previous obstetric history	6	12	1	4	20	22	24	34						1	5	12	20	24	34	37				0								0				1	1	12			1	1	12
626	3	3	1	4	1		3	20	1	3	20	26	34							1	3	20	26	34						1	2	20	26					0				1	1	20			1	1	20
103	1	1	1	1	1		4	24	1	3	24	28	36							1	3	24	28	36						1	1	24						0				1	1	24			1	1	24
326	2	2	1	3	1		6	16	1	3	16	22	28							1	4	16	22	28	32					1	1	16						0				0					1	1	16
335	1	1	1	3	0	Pelvic assessments, Previous obstetric history, anaemia status, risk factors and recommendations, Other treatments	2	22	1	2	22	28								1	2	22	28							1	1	22						0				1	1	22			1	1	22
707	1	1	1	1	0	Risk factors and recommendations, other treatments, pelvic assessments, Previous obstetric history, nutritional status	5	24	1	4	24	34	36	38						1	5	24	28	34	36	38				1	2	24	28					0				0					1	1	24
243	1	1	1	3	0	Ultrasound reports, risk factors & recommendations, previous obstetric history, Anaemia status	3	20	1	3	20	28	32							1	2	20	28							1	1	20						0				1	1	20			1	1	20
819	1	1	1	3	0	Ultrasound reports, risk factors and recommendations, Pelvic assessments, physical examination, nutritional status,	3	20	1	3	20	26	34							1	3	20	26	34						1	1	20						0				1	1	20			1	2	20
14	2	2	1	3	1		4	24	1	4	24	26	36	38						1	4	24	26	36	38					0								1	1	36		0					0
207	3	3	1	4	1		6	8	1	6	5	17	21	25	29	34				1	4	17	21	25	29					1	2	8	17					0				1	1	17			1	3	8
113	3	3	1	1	1		3	31	0											1	2	31	35							1	2	31	35					0				0					1	1	31
511	2	2	1	3	1		5	16	1	5	16	20	24	28	34					1	5	16	20	24	28	34				1	1	16						0				1	1	16			1	1	16
231	1	1	1	3	0	Nutritional status, previous obstetric history, Oral exam, anaemia status	2	32	1	1	37									1	2	32	37							1	2	32	37					0				1	1	32			1	1	32
116	1	1	1	3	0	Ultrasound scan reports, MUAC results, Pulse, Temperature, Abdominal examination for 1st Visit	3	22	1	3	22	32	34							1	3	22	32	34						1	1	22						0				1	1	22			1	1	22
458	3	3	1	4	1		5	16	1	5	16	20	24	32	36					1	4	16	24	32	36					1	2	16	20					0				1	1	16			1	1	16
82	3	3	1	1	1		5	22	1	4	22	28	34	37						1	5	22	28	30	34	37				1	2	22	28					0				1	1	22			1	1	22
43	1	1	1	3	1		6	18	1	3	18	28	34							1	5	18	24	28	34	36				1	2	18	28					0				1	1	18			1	2	18
393	1	1	1	3	0	Pelvic assessments, risk factors and recommendations,	4	14	1	2	14		34							1	4	14	18	20	34					1	2	14	18					0				1	1	14			1	1	14
622	3	3	1	1	1		5	13	1	5	13	17	20	32	34					1	4	17	20	32	34					1	2	13	17					0				1	1	13			1	1	13
16	2	2	1	3	1		4	26	1	4	26	26	30	38						1	2	26	30							0								0				0					1	1	26
179	1	1	1	3	0	Nutritional status, Ultrasound reports, past obstetric history, Pelvic examination	3	22	1	2	30	34								1	2	22	30							1	2	22	34					0				1	1	22			1	1	22
127	3	3	1	1	1		2	28	1	2	28	34								1	2	28	34							1	2	28	34					0				1	1	28			1	1	28
151	1	1	1	3	0	Previous obstetric history, Ultrasound reports, Risk factors, External pelvic assessments	4	12	1	4	12	24	30	34						1	4	12	24	30	34					0								0				1	1	12			1	1	12
492	2	2	1	3	1		3	26	1	3	26	34	36							1	3	26	34	36						1	1	26						0				1	1	26			1	1	26
451	3	3	1	4	1		4	23	1	4	23	28	32	36						1	2	23	28							1	2	23	28					0				1	1	23			1	1	23
411	2	2	1	3	1		4	26	1	4	26	28	30	36						1	4	26	28	30	36					1	1	26						0				1	1	26			1	1	26
296	1	1	1	1	0	Gegeneral examination part,past obstetric part	2	26	1	2	26	30								1	2	26	34							1	1	26						0				0					1	1	26
506	2	2	1	1	1		4	24	1	4	24	30	36	38						1	4	24	30	36	38					1	1	24						0				1	1	24			1	1	24
287	1	1	1	3	0	UltrRisk factors and recommendations, pelvic assessments	4	20	1	3	20	22	28							1	4	20	22	28	38					1	2	20	22					0				1	1	20			1	1	20
557	2	2	1	2	0	HB,glucose and protein	3	26	1	3	26	28	32							1	3	26	28	32						1	1	26						0				1	1	26			1	1	26
504	1	1	1	3	0	Physical examination, Previous obstetric history, risk factors and recommendations, Pelvic assessment	3	20	1	3	20	30	38							1	3	20	30	38						1	2	20	30					0				1	1	20			1	1	20
651	1	1	1	3	0	Ultrasound reports, risk factors and recommendations, pelvic assessments, other treatments, previous obstetric, physical examination, nutritional status	3	30	1	3	30	34	38							1	3	30	34	38						1	2	30	34					1	1	34		0					1	1	30
453	3	3	1	4	1		4	22	1	4	22	26	30	34						1	3	22	26	30						1	2	22	26					0				1	1	22			1	1	22
653	1	1	1	2	0	Pelvic assessments, risk factors and recommendations, physical examination, nutritional status	5	12	1	5	12	14	18	30	36					1	4	14	18	30	36					1	3	12	14	18				0				0					1	2	12
599	2	2	1	1	0	HB, glucose and protein	7	14	1	7	14	16	20	22	26	34	38			1	6	16	20	22	26	34	38			1	1	14						0				1	1	14			1	1	14
203	1	1	1	3	0	Nutritional status, previous obstetric history, anaemia status, Risk factors and recommendations	2	20	1	2	20	32								1	2	20	32							1	1	20						0				1	1	20			1	1	20
588	2	2	1	1	1		4	20	1	3	20	26	38							1	4	20	26	30	38					1	2	20	38					0				0					0
434	3	3	1	4	1		6	16	1	6	16	20	24	30	34	37				1	5	16	24	30	34	37				1	2	16	20					0				1	1	16			1	1	16
150	3	3	1	4	1		2	29	1	2	29	33								1	2	29	33							1	2	29	33					0				1	1	29			0
201	1	1	1	3	0	Oral examination, pelvic assessments, previous obstetric history	3	30	1	2	30	36								1	3	30	34	36						1	1	30						0				1	1	30			1	1	30
614	3	3	1	4	0	Previous obstetric history	3	30	1	3	30	34	37							1	3	30	34	37						1	2	30	34					0				1	1	30			1	1	30
63	3	3	1	1	0	Urine, Syphilis, Iron	5	22	0											1	1	26								1	2	22	26					0				0					1	1	26
593	1	1	1	1	0	Ultrasound reports, risk factors, Pelvic assessments Physical examination, Previous obstetric history	2	28	1	2	28	36								1	2	28	36							1	2	28	36					0				1	2	28	36		1	2	28
348	3	3	1	1	1		3	18	1	3	18	31	35							1	3	18	31	35						1	2	18	31					0				1	1	18			1	1	18
644	1	1	1	3	0	Risk factors and recommendations, physical examination, previous obstetric history, nutritional status, pelvic assessments,	2	24	1	2	24	32								1	2	24	32							1	1	24	32					0				0					1	1	24
202	1	1	1	3	0	Nutritional status, pelvic assessments, anaemia status, previous obstetric history	4	18	1	2	18	20								1	1	18								1	1	18						0				1	1	18			1	1	18
215	2	2	1	3	0	B.p	3	26	1	3	26	28	32							1	3	26	28	32						1	1	26						0				0					0
449	3	3	1	1	1		2	28	1	2	28	31								1	2	28	31							1	2	28	31					0				1	1	28			1	1	28
241	3	3	1	1	1		3	23	1	3	23	28	34							1	2	23	28							1	1	23						1	1	28		1	1	23			1	1	23
97	1	1	1	3	0	Ultrasound scan results	3	26	1	2	26	32								1	2	26	32							1	1	32						1	1	38		1	1	26			1	1	26
95	1	1	1	3	0	Ultrasound scan results	3	28	1	1	32									1	2	28	32							1	2	28	32					1	1	28		1	1	28			1	1	28
710	2	2	1	3	1		5	16	1	5	16	22	28	30	34					1	4	16	22	30	34					0								0				1	1	16			1	1	16
134	2	2	1	3	1		6	12	1	5	12	18	26	28	36					1	4	28	26	26	36					1	1	26						0				0					1	1	12
836	1	1	1	2	0	Physical examination, nutritional status, previous obstetric history, pelvic assessments, Risk factors and recommendations	4	20	1	4	20	24	30	36						1	4	20	24	30	36					1	2	20	24					0				0					1	2	20
795	1	1	1	3	0	Ultrasound reports, risk factors and recommendations, Pelvic assessments,	3	20	1	2	20	38								1	3	20	28	38						1	2	20	28					0				1	1	20			1	1	20
399	1	1	1	2	0	Ultrasound reports, risk factors and recommendations, Pelvic assessments.	5	20	1	5	20	24	30	36	37					1	5	20	24	30	36	37				1	2	20	24					0				1	2	20	24		1	2	20
670	2	2	1	3	0	Glucose and protein	5	22	1	5	22	26	28	36	38					1	4	22	26	28	36					0								1	1	26		1	1	22			1	1	22
402	2	2	1	3	1		3	26	1	3	26	32	34							1	3	26	32	34						1	1	26						0				1	1	26			1	1	26
344	3	3	1	4	1		3	23	1	3	23	27	34							1	3	23	27	24						1	2	23	27					0				0					1	1	23
48	1	1	1	3	1		6	18	1	4	18	23	26	36						1	3	18	23	26						1	2	18	23					0				1	1	18			1	1	18
867	1	1	1	3	0	Pelvic assessments, Physical examination, nutritional status,	5	16	1	5	16	18	26	28	36					1	5	16	18	26	28	36				1	2	16	18					0				1	1	16			1	2	16
368	1	1	1	1	0	Physical examination, Nutritional status, Pelvic assessments, risk factors and recommendations	4	22	1	4	22	30	36	38						1	4	22	30	36	38					1	2	22	30					0				1	2	22	30		1	2	22
115	1	1	1	3	0	Abdominal examination for 1st visit, Ultrasound scan, Nutritional status	3	24	1	2	24	30								1	3	24	30	36						1	1	24						0				1	1	24			1	1	24
471	2	2	1	1	1		3	22	1	3	22	30	37							1	3	22	30	37						1	1	22						0				0					1	1	22
664	2	2	1	1	1		8	10	1	8	10	14	20	24	28	30	32	36		1	6	14	20	24	28	30	32			1	2	24	28					0				1	1	10			1	1	10
432	3	3	1	4	1		4	21	1	4	21	25	30	36						1	4	21	25	30	36					1	2	21	25					0				1	1	21			1	1	21
277	1	1	1	3	0	Risk factors and recommendations Ultrasound reports, Anaemia status, Or all examination, Pelvic assessment	4	20	1	2	20	28								1	3	20	28	30						1	1	20						0				1	1	20			1	1	20
712	2	2	1	3	0	HB,glucose and protein	5	18	1	5	18	24	37	38	38					1	3	18	24	38						1	2	18	24					0				1	1	18			1	1	18
459	2	2	1	3	1		4	20	1	4	20	26	32	38						1	4	20	26	32	38					1	2	20	26					0				1	1	20			1	1	20
228	1	1	1	3	0	Nutritional status, Risk factors and recommendations	5	18	1	4	18	20	30	36						0										1	1	18						1	1	18		1	1	18			1	1	18
530	3	3	1	1	1		4	21	1	4	21	24	29	32						1	3	21	24	29						1	2	21	24					0				1	1	21			1	1	21
158	2	2	1	3	0	B.p	3	22	1	3	22	26	37							1	3	22	26	37						1	1	22						1	1	22		0					1	1	22
112	3	3	1	4	1		3	16	1	3	16	20	26							1	3	16	20	26						1	2	16	20					0				1	1	16			1	1	16
545	2	2	1	3	0	HB,Bp,weight, glucose and protein,fetal heart rate, fetal lie, fetal position	2	16	1	2	16	24								1	2	16	24							1	1	16						0				1	1	16			1	1	16
210	2	2	1	3	1		3	24	1	3	24	30	38							1	3	24	30	38						1	2	24	30					0				1	1	24			1	1	24
466	2	2	1	3	1		4	22	1	4	22	26	30	34						1	4	22	26	30	34					1	2	22	26					0				1	1	22			1	1	22
829	2	2	1	3	0	HB,glucose and protein	2	20	1	2	20	24								1	2	20	24							1	1	20						0				1	1	20			1	1	20
688	2	2	1	1	0	GB,glucose and Protein	4	24	1	4	24	26	30	36						1	4	24	26	30	36					1	1	24						0				1	1	24			1	1	24
56	2	2	1	3	1		3	18	1	3	18	24	28							1	3	18	24	28						1	1	18						0				0					1	1	18
583	2	2	1	3	0	HB,glucose and protein,	2	20	1	2	20	28								1	2	20	28							1	1	20						0				1	1	20			1	1	20
268	3	3	1	1	1		3	24	1	3	24	30	36							1	3	24	30	36						1	2	24	30					0				1	1	24			1	2	24
673	2	2	1	1	0	Vericose veins/oedema	3	20	1	3	20	22	32							1	3	20	22	32						0								1	1	20		1	1	20			1	1	20
487	2	2	1	3	1		4	22	1	4	22	24	28	32						1	4	22	24	28	32					1	1	22						0				1	1	22			1	1	22
339	2	2	1	3	1		4	24	1	4	24	30	34	38						1	4	24	30	34	38					1	2	24	30					0				1	1	24			1	1	24
756	2	2	1	3	0	HB,glucose and protein	6	18	1	6	18	24	24	26	32	36				1	6	18	24	24	26	32	36			1	1	18						0				1	1	18			1	1	18
617	3	3	1	4	1		3	24	1	3	24	29	35							1	3	24	29	35						1	2	24	9					0				1	1	24			1	1	24
611	2	2	1	3	1		3	18	1	3	18	22	32							1	3	18	22	32						0								1	1	18		1	1	18			1	1	18
663	2	2	1	3	1		4	18	1	4	18	20	28	30						1	4	18	20	28	30					0								0				1	1	18			1	1	18
118	1	1	1	3	0	Risk factors, ultra sound scan results, Previous obstetric history Abdominal examination for 1st visit	2	24	0											1	1	32								0								0				1	1	24			1	1	24
401	2	2	1	3	1		3	22	1	1	22									1	1	22								1	1	22						0				0					1	1	22
768	3	3	1	1	1		2	28	0											1	2	28	32							1	2	28	32					0				1	1	28			1	1	28
677	1	1	1	3	0	Physical examination, Family history, pelvic assessments ultrasound reports, rial factors and recommendations, other treatments	3	22	1	3	22	28	32							1	3	22	28	32						1	2	22	28					0				0					1	2	22
332	2	2	1	3	1		4	20	1	4	20	26	28	34						1	4	20	26	28	34					1	1	20						0				1	1	20			1	1	20
236	3	3	1	1	1		5	17	1	5	17	22	25	30	34					1	5	17	22	25	30	34				1	2	17	22					0				1	1	17			1	1	17
566	2	2	1	1	1		6	16	1	6	16	20	24	28	34	36				1	5	20	24	28	34	36				1	2	16	24					0				1	1	16			1	1	16
435	3	3	1	1	1		5	12	1	5	12	20	28	33	37					1	3	20	28	33						1	2	20	28					0				1	1	12			1	1	12
229	1	1	1	3	0	risk factors and recommendations, nutritional status, Ultrasound reports, previous obstetric history	2	28	1	2	28	36								1	1	28								0								0				1	1	28			1	1	28
157	2	2	1	3	0	B.p	3	26	1	3	26	34	36							1	3	26	34	36						1	1	26						0				0					1	1	26
853	2	2	1	3	0	HB,glucose and protein,pallor	3	26	1	3	26	28	36							1	3	26	28	36						1	1	26						0				1	1	26			1	1	26
54	2	2	1	3	1		3	32	1	3	32	34	36							0										1	2	32	34					1	1	32		0					1	1	32
794	1	1	1	3	0	Ultrasound reports, risk factors and recommendations, physical examination, Pelvic assessments	5	12	1	5	12	16	24	28	30					0										1	2	12	16					0				1	1	12			0
220	3	3	1	4	0	Previous obstetric history	4	27	1	4	21	37	36	38						0										1	2	27	31					0				1	1	27			1	1	27
507	2	2	1	3	1		6	24	1	6	24	26	30	32	36	38				1	5	24	30	32	36	38				1	1	24						0				1	1	24			1	1	24
79	2	2	1	1	1		4	16	1	4	16	18	24	38						1	3	18	24	38						1	1	16						0				0					1	1	16
665	2	2	1	3	1		3	22	1	3	22	28	34							1	3	22	28	34						0								0				1	1	28			0
517	3	3	1	4	1		3	26	1	3	26	30	35							1	3	26	30	35						1	2	26	30					0				1	1	26			1	1	26
556	2	2	1	1	1		9	8	1	9	8	16	20	24	26	28	30	36	38	1	8	16	20	24	26	28	30	36	38	1	1	24						0				1	1	8			1	1	8
828	1	1	1	3	0	Physical examination, Nutritional status, Previous obstetric History, Pelvic assessments, Ultrasound reports risk factors and recommendations	5	20	1	4	20	24	28	37						1	5	20	24	28	32	37				1	2	20	24					0				1	1	20			1	2	20
437	3	3	1	4	0	Previous obstetric history	4	18	1	4	18	22	29	34						1	4	18	22	29	34					1	2	18	22					0				1	1	18			1	3	18
28	2	2	1	1	1		5	18	1	5	18	24	30	37	40					1	5	18	24	30	37	40				1	2	18	24					0				0					1	1	18
823	2	2	1	3	0	HB,glucose and protein, bp,weight, pallor,TT	2	28	1	2	28	32								1	2	28	32							0								0				1	1	28			1	1	28
628	3	3	1	4	1		7	16	1	6	16	20	24	28	32	34				1	7	16	20	24	28	32	34	38		1	2	16	20					0				1	1	16			1	1	16
703	3	3	1	4	1		3	26	1	3	26	31	35							1	3	26	31	35						1	2	26	31					0				1	1	26			1	1	26
773	1	1	1	3	0	Risk factors and recommendations, Pelvic assessments, Other treatments, previous obstetric history, nutritional status	3	22	1	3	22	28	34							1	3	22	28	34						1	1	22						0				0					1	1	22
693	3	3	1	4	1		6	20	1	6	20	24	28	32	36	38				1	6	20	24	28	32	36	38			1	3	20	24	28				0				1	2	20	38		1	2	20
431	3	3	1	4	1		3	21	1	3	21	25	32							1	3	21	25	32						1	2	21	25					0				1	1	21			1	1	21
78	2	2	1	3	0	B.p, weight	3	27	1	3	27	30	32							1	2	27	30							1	1	27						1	1	27		0					1	1	27
521	3	3	1	4	1		3	25	1	3	25	29	35							1	3	25	29	35						1	2	25	29					0				1	1	25			1	1	25
641	2	2	1	3	0	HB, glucose and protein,TT	8	18	1	7	16	18	20	24	28	30	36			1	4	20	24	28	30					0								0				1	1	18			1	1	18
442	3	3	1	1	1		6	14	1	6	14	18	22	27	30	38				1	5	14	18	22	27	30				1	2	14	18					0				1	1	14			1	1	14
114	3	3	1	1	1		3	16	0											1	3	16	22	32						1	2	16	22					0				0					0
214	2	2	1	1	0	Weeks of Amenorrhea,weight,b.p,net use	2	22	1	2	22	34								1	2	22	34							1	2	22	34					0				0					1	1	22
669	2	2	1	1	0	Presentation, relation,fetal heart,bp,TT	2	16	1	2	16	24								1	2	16	24							0								0				1	1	16			1	1	16
424	2	2	1	3	1		4	18	1	4	18	24	30	34						1	4	18	24	30	34					1	2	18	30					0				1	1	18			1	1	18
357	2	2	1	1	1		4	16	1	4	16	18	26	34						1	3	18	26	34						1	2	16	26					0				1	1	18			1	1	18
337	2	2	1	1	0	Vericose or oedema	3	20	1	3	20	28	34							1	3	20	28	34						1	2	20	28					0				0					1	1	20
225	1	1	1	3	0	Previous obstetric history, Risk factors and recommendations, anaemia status	4	22	1	3	30	37	38							1	4	22	30	37	38					1	2	22	30					0				1	1	22			1	1	22
273	3	3	1	4	1		2	24	1	2	24	30								1	2	24	30							1	2	24	30					0				1	1	24			1	1	24
643	1	1	1	3	0	Ultrasound reports, risk factors and recommendations, physical examination, pelvic assessments, previous obstetric history,	2	24	1	2	24	28								1	2	24	28							1	1	24						0				0					1	2	24
476	2	2	1	3	0	B p	4	22	1	4	22	26	34	39						1	4	22	26	34	39					1	1	26						0				1	1	22			1	1	22
515	2	2	1	3	0	HB,glucose and protein	4	22	1	4	22	28	32	38						1	4	22	28	32	38					1	2	22	28					0				1	1	22			1	1	22
799	2	2	1	3	1		2	34	1	2	34	36								1	2	34	36							0								0				1	1	34			1	1	34
766	3	3	1	4	1		4	24	1	4	24	30	34	38						1	4	24	30	34	38					1	2	24	30					0				1	1	24			1	1	24
223	1	1	1	3	0	Nutritional status, previous obstetric history, Risk factors and recommendations,	5	20	1	4	20	22	28	34						0										1	1	22						1	1	20		1	1	20			1	1	20
62	3	3	1	1	0	Urine, Syphilis, HIV	4	26	1	4	26	30	34	38						1	1	30								1	3	26	30	34				1	1	26		0					0
505	2	2	1	3	1		4	22	1	4	22	26	34	38						1	4	22	26	34	38					1	1	22						0				1	1	22			1	1	22
525	3	3	1	4	1		6	14	1	6	14	19	23	27	33	37				1	4	23	27	33	37					1	2	14	19					0				1	1	14			1	1	14
198	2	2	1	3	1		4	20	1	4	20	32	34	34						1	4	20	32	34	34					1	2	20	32					0				1	1	20			1	1	20
160	2	2	1	1	1		4	18	1	4	18	26	30	34						1	4	18	26	30	34					1	1	18						0				0					1	1	18
232	1	1	1	1	0	Ultrasound reports, risks and recommendations, pelvic assessment, Xray results, Anaemia status, oral& physical examination	2	32	1	2	32	36								1	1	36								1	1	36						0				1	1	32			1	1	32
757	3	3	1	1	1		5	8	1	5	8	14	21	26	31					1	5	8	14	21	26	31				1	2	8	14					0				1	1	8			1	1	8
510	2	2	1	1	0	Fetal heart	4	24	1	4	24	28	30	36						1	4	24	28	30	36					1	1	24						0				0					1	1	24
522	3	3	1	4	1		3	28	1	3	28	32	35							1	3	28	32	35						1	2	28	32					0				1	1	28			1	1	28
524	3	3	1	1	0	Previous obstetric history	6	17	0											0										1	2	17	21					0				1	1	17			1	1	17
68	3	3	1	1	1		3	12	1	3	12	20	24							1	2	20	24							1	2	12	20					0				1	1	12			1	1	12
462	2	2	1	3	1		2	20	1	2	20	34								1	2	20	34							1	1	20						0				1	1	20			1	1	20
419	2	2	1	3	1		4	16	1	3	16	28	32							1	4	16	20	28	32					1	1	16						0				0					1	1	16
778	2	2	1	3	0	HB,glucose and protein, pallor	2	20	1	2	20	28								1	2	20	28							1	1	20						0				1	1	20			1	1	20
656	1	1	1	3	0	Ultrasound reports, risk factors and recommendations, other treatments, pelvic assessments,	3	26	1	3	26	30	34							1	3	26	30	34						1	2	26	30					0				0					1	2	26
19	2	2	1	3	1		2	18	1	2	18	22								1	2	18	22							1	1	18						0				1	1	18			1	1	18
237	3	3	1	1	1		4	15	1	4	15	20	30	34						1	2	30	34							1	1	20						0				1	1	15			1	2	15
526	3	3	1	4	1		3	22	1	3	22	27	36							1	3	22	27	36						1	2	22	27					0				1	1	22			1	1	22
101	3	3	1	1	1		3	20	1	2	29	30								1	1	30								1	1	20						0				0					1	1	30
59	1	1	1	3	0	Temperature, Fetal heart rate, Ante natal number	4	20	1	3	20	28	32							1	4	20	28	32	36					1	1	28						0				1	1	20			1	1	20
366	1	1	1	3	0	Risk factors and recommendations, pelvic assessments, Other treatments	5	22	1	5	22	26	30	36	40					1	5	22	26	30	36	40				1	2	22	26					0				1	2	22	26		1	2	22
696	3	3	1	4	1		4	20	1	4	20	24	27	31						1	4	20	24	27	31					1	2	20	24					0				1	1	24			1	1	24
690	3	3	1	4	1		4	18	1	4	18	22	26	33						1	4	18	22	26	33					1	2	18	22					0				1	1	18			1	1	18
441	3	3	1	4	0	Previous obstetric history	4	20	1	4	20	24	30	36						1	3	24	30	36						1	2	20	24					0				1	2	24	28		1	2	20
652	1	1	1	3	0	Ultrasound reports, risk factors and recommendations, pelvic assessments, other treatments	3	28	1	3	28	34	36							1	3	28	34	36						1	1	28						1	1	28		0					1	2	28
323	1	1	1	3	0	Ultrasound reports, Risk factors and recommendations, Pelvic assessment	4	26	1	4	26	28	34	38						1	4	25	28	34	38					1	1	26						0				1	1	26			1	1	26
467	2	2	1	1	1		4	22	1	4	22	24	28	32						1	4	22	24	28	32					1	2	22	24					0				1	1	22			1	1	22
538	3	3	1	4	1		2	28	1	2	28	33								1	2	28	33							1	2	28	33					0				1	1	28			1	1	28
30	3	3	1	1	1		5	16	1	4	16	24	28	36						1	4	16	24	28	36					1	2	16	24					0				0					1	1	16
866	1	1	1	1	0	Risk factors and recommendation, Pelvic assessments, other treatment Ultrasound reports and dates, Physical examination, nutritional status	2	34	1	2	34	38								1	2	34	38							1	2	34	38					0				0					1	2	34
534	3	3	1	1	1		2	24	1	2	24	30								1	2	24	30							1	2	24	30					0				1	1	24			1	1	24
396	1	1	1	3	0	Ultrasound reports, risk factors and recommendations, Pelvic assessments ,	4	12	1	4	12	20	26	28						1	4	12	20	26	28					1	2	12	20					0				1	1	12			1	1	12
536	3	3	1	4	1		3	21	1	3	21	27	33							1	3	21	27	33						1	2	21	27					0				1	1	21			1	1	21
484	2	2	1	3	0	B.p	4	20	1	4	20	24	26	28						1	4	20	24	26	28					1	1	20						0				1	1	20			1	1	20
834	2	2	1	1	1		4	20	1	4	20	24	28	37						1	4	20	24	28	37					0								0				1	1	20			1	1	20
440	3	3	1	4	1		5	6	1	5	6	23	27	35	39					1	5	6	23	27	35	39				1	2	6	23					0				1	1	23			1	2	6
539	3	3	1	4	1		4	22	1	4	22	26	31	36						1	4	22	26	31	36					1	2	22	26					0				1	1	22			1	1	22
218	2	2	1	3	1		8	12	1	7	12	16	20	24	28	36	38			0										0								0				0					1	1	12
257	2	2	1	3	1		3	26	1	3	26	34	36							1	3	26	34	36						0								0				1	1	26			1	1	26
764	3	3	1	4	1		4	20	1	4	20	24	30	34						1	3	24	30	34						1	2	20	24					0				1	1	20			1	1	20
2	1	1	1	3	0	Proten levels, temperature, fundal height	4	24	1	2	24	28								1	4	24	28	30	36					1	2	24	28					1	1	24		0					1	1	24
365	1	1	1	3	0	Pelvic assessments, Previous obstetric history, anaemia status, Oral examination, risk factors and recommendations, Ultrasound reports	3	16	1	3	16	28	38							1	3	16	28	38						1	1	16						0				1	1	16			1	1	16
685	2	2	1	3	0	HB, glucose and protein	6	24	1	6	24	24	28	34	36	38				1	5	24	28	34	36	38				1	2	24	24					0				1	1	24			1	1	24
661	1	1	1	3	0	Ultrasound reports, risk factors and recommendations, pelvic assessment, other treatment, physical examination, nutritional status	2	26	1	2	26	36								1	2	26	36							1	2	26	36					0				0					1	1	26
479	1	1	1	3	0	Pelvic assessments, physical examination, previous obstetric history, risk factors and recommendations	4	18	1	4	18	26	28	36						1	4	18	26	28	36					1	2	18	26					0				1	2	18	26		1	2	18
560	1	1	1	3	0	Nutritional status, Pelvic assessments, Risk factors and recommendations, ultrasound reports	4	20	1	4	20	24	26	36						1	2	20	24							1	1	20	24					0				1	1	20			1	1	20
369	1	1	1	3	0	Pelvic assessments, risk factors and recommendations, ultrasound reports, Physical examination	3	18	1	3	18	28	32							1	3	18	28	32						1	1	18						0				1	1	18			1	1	18
309	1	1	1	1	1		2	28	1	2	28	32								1	2	28	32							1	2	28	32					0				1	1	28			1	1	28
224	1	1	1	3	0	Nutritional status, Previous obstetric history, risk factors and recommendations, anaemia status, oral exam	3	24	1	2	24	30								1	2	24	30							1	2	24	30					0				1	1	24			1	1	24
833	2	2	1	3	1		5	20	1	5	20	22	28	32	36					1	5	20	22	28	32	36				1	1	20						0				1	1	20			1	1	20
371	1	1	1	1	0	Pelvic assessments, risk factors and recommendations,	3	28	1	3	28	32	36							1	3	28	32	36						1	2	28	32					0				1	1	28			1	1	28
382	1	1	1	3	0	Nutritional status, previous obstetric history	3	14	1	3	14	20	26							1	3	14	20	26						1	1	14						0				1	2	14	26		1	2	14
680	1	1	1	3	0	Ultrasound reports, risk factors and recommendations, other treatments, pelvic assessments, previous obstetric history	3	30	1	3	30	34	38							1	3	30	34	38						1	2	30	34					0				0					1	1	30
305	1	1	1	3	0	All mother's histories were not captured apart from bio data.	3	20	1	3	20	28	34							1	3	20	28	34						1	2	20	28					0				1	1	20			1	1	20
377	2	2	1	3	1		5	18	1	5	18	26	28	32	36					1	5	18	26	28	32	36				1	2	18	26					0				1	1	18			1	1	18
244	1	1	1	3	0	Nutritional status, risk factors and recommendations, previous obstetric history, anaemia status	5	18	1	5	18	20	26	32	39					1	5	18	20	26	32	39				0								0				1	1	18			1	1	18
527	3	3	1	1	1		3	24	1	3	24	29	34							1	3	24	29	34						1	2	24	29					0				1	1	24			1	1	24
149	3	3	1	1	1		5	16	1	5	16	22	27	32	36					1	5	16	22	27	32	36				1	2	16	22					0				0					1	1	16
342	3	3	1	4	1		2	28	1	2	28	32								1	2	28	32							1	2	28	32					0				1	1	28			1	1	28
546	2	2	1	3	0	HB, glucose and Protein	7	20	1	2	34	36								1	5	20	20	24	34	36				1	2	20	20					0				0					1	1	36
410	2	2	1	1	1		5	16	1	5	16	20	24	28	32					1	5	16	20	24	28	32				1	1	16						0				1	1	16			1	1	16
529	3	3	1	4	1		5	15	1	5	15	28	31	35	37					1	5	15	28	31	35	37				1	2	15	28					0				1	1	15			1	1	15
94	2	2	1	3	1		5	18	1	5	18	20	26	32	36					1	2	18	20							1	1	18						0				1	1	18			1	1	18
269	3	3	1	4	1		4	24	1	4	24	28	32	36						1	4	24	28	32	36					1	2	24	28					0				1	1	24			1	1	24
142	3	3	1	4	0		3	20	1	3	20	30	34							0										1	2	20	30					0				0					0
102	3	3	1	1	1		4	20	0											0										1	2	20	24					0				0					1	1	20
699	3	3	1	4	1		6	11	1	6	11	15	20	23	30	34				1	6	11	15	20	23	30	34			1	2	11	15					0				1	1	11			1	1	11
594	2	2	1	3	0	HB,glucose and protein,IPT, fetal heart rate, fetal lie, fetal position	2	20	1	2	20	20								0										1	2	20	20					0				1	1	20			1	1	20
65	3	3	1	1	0	Fetal heart, position, Urine, HIV, scan	3	16	1	3	16	20	24							1	3	16	20	24						1	2	16	20					0				1	1	16			0
747	2	2	1	3	0	Glucose and protein	3	20	1	3	20	24	34							1	3	20	24	34						1	1	20						0				1	1	20			1	1	20
575	2	2	1	3	0	HB,glucose and protein,TT,bp	4	20	1	4	20	24	30	38						1	4	20	24	30	38					0								0				1	1	20			1	1	20
217	2	2	1	1	1		5	16	1	5	16	24	26	28	34					1	5	16	24	26	28	34				1	1	16						0				0					1	1	16
98	1	1	1	3	0	Ultrasound scan results, Abdominal examination for 1st visit	2	24	1	2	24	32								1	1	24								0								0				1	1	24			1	1	24
104	1	1	1	3	0	Ultrasound scan results, Nutritional status	3	12	1	3	12	26								1	1	26								1	1	26						0				1	1	12			1	1	12
705	3	3	1	4	1		7	9	1	7	9	18	21	26	30	34	37			1	7	9	18	21	26	30	34	37		1	2	9	18					0				1	2	9	38		1	2	9
784	2	2	1	1	1		5	24	1	5	24	28	36	37	38					1	5	24	28	36	37	38				1	1	24						0				1	1	24			1	1	24
422	2	2	1	3	1		7	18	1	7	18	22	26	30	32	36	37			1	6	18	22	26	30	32	36			1	2	18	30					0				1	1	18			1	1	18
871	1	1	1	1	0	Ultrasound reports, risk factors and recommendations, Pelvic assessments, X-ray, Physical examination, Nutritional status	2	26	1	2	26	30								1	2	26	30							1	1	26	30					0				0					1	2	26
336	2	2	1	3	1		4	24	1	4	24	30	34	38						1	4	24	30	34	38					1	2	24	30					0				0					1	1	24
577	1	1	1	1	0	Ultrasound reports, risk factors and recommendations, pelvic assessments, Nutritional status,	5	18	1	5	18	24	26	30	36					1	5	18	24	26	30	36				1	3	18	24	26				0				1	2	18	24		1	2	18
709	1	1	1	3	0	Ultrasound reports, risk factors and recommendations, pelvic assessments, other treatments, previous obstetric history, physical examination, nutritional status	2	26	1	2	26	32								1	2	26	32							1	2	26	32					0				0					1	2	26
351	3	3	1	4	1		5	29	1	3	29	33	37							1	3	29	33	37						1	1	29						0				1	1	29			1	1	29
148	3	3	1	1	1		8	8	0											0										1	2	8	12					0				0					0
559	2	2	1	3	0	HB,glucose and protein	5	12	1	5	12	24	28	30	39					1	4	24	28	30	39					1	1	12						0				1	1	12			1	1	12
132	2	2	1	3	1		4	26	1	4	26	34	38	40						1	4	26	34	38	40					1	2	26	34					0				0					1	1	26
76	2	2	1	3	0	B.p, pulse	4	20	1	4	20	24	34	36						1	1	24								1	1	20						0				0					1	1	20
779	2	2	1	3	0	HB,glucose and protein,bp	4	26	1	4	26	30	30	34						1	4	26	30	30	34					1	1	26						0				1	1	26			1	1	26
288	1	1	1	3	0	Risk factors and recommendations, pelvic assessments ultrasound reports	3	28	1	2	28	30								0										0								0				1	1	28			1	1	28
45	1	1	1	3	0	Laboratory results, MUAC	6	18	1	5	18	28	32	36	38					0										0								0				0					0
383	1	1	1	3	0	Pelvic assessments, previous obstetric history, ultrasound reports	3	18	1	3	18	28	34							1	3	18	28	34						1	1	18	28					0				1	1	18			1	1	18
783	2	2	1	3	1		4	16	1	4	16	26	28	34						1	1	16								1	1	16						1	1	16		1	1	16			1	1	16
597	2	2	1	3	0	Glucose and protein	4	20	1	4	20	24	28	30						1	4	20	24	28	30					1	1	20						1	1	20		1	1	20			1	1	20
436	3	3	1	4	1		2	28	1	2	28	34								1	2	28	34							1	2	28	34					0				1	1	28			1	1	28
743	2	2	1	3	1		4	26	1	4	26	30	34	37						1	4	26	30	34	37					0								0				1	1	26			1	1	26
581	2	2	1	3	0	B.p, weight	2	30	1	2	30	34								1	2	30	34							0								0				1	1	30			1	1	30
767	3	3	1	1	1		5	16	1	5	16	23	27	31	35					1	4	23	27	31	35					1	2	16	23					0				1	1	16			1	1	16
418	2	2	1	3	1		3	16	1	3	16	26	34							1	3	16	26	33						1	1	16						0				0					1	1	16
762	3	3	1	3	1		2	30	1	2	30	36								1	2	30	36							1	2	30	36					0				1	1	30			1	1	30
285	1	1	1	3	0	Risk factors and recommendations, pelvic assessments, Anaemia status, ultrasound reports	2	26	1	2	26	34								1	2	26	34							1	1	26						0				1	1	26			1	1	26
532	3	3	1	1	1		6	19	1	6	19	23	27	31	35	42				1	6	19	23	27	31	35	42			1	2	19	23					0				1	1	19			1	1	19
100	3	3	1	3	1		2	30	1	2	30	34								0										1	2	30	34					0				1	1	30			1	1	34
637	3	3	1	4	1		6	18	1	6	18	23	27	32	34	38				1	6	18	23	27	32	34	38			1	2	18	23					0				1	1	18			1	1	18
448	3	3	1	4	1		3	27	1	3	27	32	36							1	3	27	32	36						1	2	27	32					0				1	1	27			1	1	27
694	3	3	1	1	1		4	24	1	4	24	28	31	36						1	4	24	28	31	36					1	1	24	28					0				1	2	24	31		1	2	24
83	1	1	1	1	0	Ultra sound Report and dates, Risk factors, Pelvic examination, Nutritional status	3	28	1	3	28	32	38							1	3	28	32	38						1	2	28	32					0				1	1	28			1	1	28
391	1	1	1	3	0	Pelvic assessments, Ultrasound reports, other treatment, physical examination	2	32	1	2	32	36								1	2	32	36							1	1	32						0				1	1	32			1	1	32
632	3	3	1	4	1		5	23	1	3	23	27	31							1	5	23	25	27	31	35				1	2	23	27					0				1	1	23			1	1	23
216	2	2	1	1	0	Weeks of Amenorrhea, weight,b.p	3	18	1	3	18	24	28							1	3	18	24	28						1	1	18						0				0					1	1	18
782	1	1	1	3	0	Ultrasound reports, risk factors and recommendations, Physical examination, pelvic assessments, nutritional status	3	18	1	3	18	22	30							1	3	18	22	30						1	1	18						0				0					1	2	18
140	3	3	1	1	1		3	20	1	3	20	26	30							1	3	20	26	30						1	1	20						0				0					0
654	1	1	1	3	0	Ultrasound reports, risk factors and recommendations, pelvic assessments, physical examination, nutritional status, previous obstetric history, other treatments	3	20	1	3	20	26	34							1	3	20	26	34						1	1	20						0				0					1	2	20
345	3	3	1	4	1		4	21	1	4	21	26	30	36						1	3	26	30	36						1	2	21	26					0				1	1	26			1	1	26
317	1	1	1	1	0	Risk factors and recommendations, pelvic assessments, Anaemia status, Oral examination	3	12	1	1	12									1	3	12	18	26						1	1	12						0				1	1	12			1	1	12
672	2	2	1	3	0	HB,glucose and protein	6	20	1	4	20	22	30	34						1	4	20	22	30	34					0								0				1	1	20			1	1	20
135	1	1	1	1	0	Nutritional status, Previous obstetric history, signs of Anemia, oral examination, risk factors and recommendations, external pelvic assessment	3	28	1	3	28	32	34							1	3	28	32	34						1	2	28	32					0				1	1	28			1	1	28
7	1	1	1	1	1		4	20	1	3	20	24	32							1	2	20	24							1	2	20	24					0				1	1	20			1	1	20
389	1	1	1	1	0	Other treatments, risk factors and recommendations, CD4 count, HB,Rh,Blood groupings, Ultrasound + xray reports, pelvic assessments, Physical examination	3	28	1	3	28	34	37							1	3	28	34	37						1	2	28	34					0				1	1	28			1	1	28
687	2	2	1	1	0	Weeks of Amenorrhea	3	20	1	3	20	30	34							1	3	20	30	34						1	1	20						0				1	1	20			1	1	20
254	2	2	1	1	1		5	12	1	5	12	24	26	30	36					1	4	24	26	30	36					1	2	26	30					0				1	1	12			1	1	12
52	3	3	1	1	1		5	22	1	5	22	26	30	34	38					1	5	22	26	30	34	38				1	2	22	26					0				1	1	22			1	1	22
595	2	2	1	1	1		7	18	1	7	18	22	24	30	34	38	40			1	6	22	24	30	34	38	40			1	1	18						0				1	1	18			1	1	18
20	2	2	1	1	1		4	22	1	4	22	26	28	32						1	4	22	26	28	32					1	2	22	26					0				1	1	22			1	1	22
247	1	1	1	3	0	Nutritional status, previous obstetric history, pelvic assessment, risk factors & recommendations	3	30	1	1	30									1	1	30								0								0				1	1	30			1	1	30
516	2	2	1	3	0	HB, glucose and protein	3	18	1	3	18	20	30							1	2	20	30							1	1	20						0				1	1	18			1	1	18
340	2	2	1	3	1		5	24	1	5	24	24	26	26	37					1	5	24	24	26	26	37				1	1	24						0				1	1	24			1	1	24
638	3	3	1	4	1		3	27	1	3	27	33	36							1	3	27	33	36						1	2	27	33					0				1	1	27			1	1	27
250	2	2	1	3	1		5	22	1	5	22	24	30	34	36					1	5	22	24	30	34	36				1	1	22						0				1	1	22			1	1	22
170	3	3	1	1	1		6	15	1	6	15	19	23	27	36	38				1	6	15	19	23	27	36	38			1	2	15	19					0				1	1	15			1	1	15
165	1	1	1	4	0	Anaemia status, External pelvic assessment, Ultrasound reports, risk factors and recommendations	4	20	1	3	20	30	36							1	4	20	30	36	37					1	1	20						0				1	1	20			1	1	20
350	3	3	1	4	1		2	25	1	2	25	31								1	2	25	31							1	2	25	31					0				1	1	25			1	1	25
282	1	1	1	1	0	Nutritional status, Anaemia, Oral examination pelvic assessments, risk factors and recommendations	3	12	1	2	12	30								1	3	12	30	36						1	1	12						0				1	1	12			1	1	12
405	1	1	1	1	0	Risk factors and recommendations, other treatments, ultrasound reports, Pelvic assessments, nutritional status, Physical examination, previous obstetric history	2	28	1	2	28	36								1	2	28	36							1	1	28						0				1	2	28	36		1	2	28
21	1	1	1	3	0	Past medical History., Abdominal examination for first visit	6	18	1	4	18	24	26	36						1	3	18	24	26						1	1	18						0				0					1	1	18
174	1	1	1	3	0	Nutritional status, Risk factors & recommendations, Ultrasound reports, Previous obstetric history	4	20	1	3	20	30	36							1	2	30	30							1	1	20						0				1	1	20			1	1	20
678	1	1	1	1	0	Risk factors and recommendations, Pelvic assessments, other treatments, physical examination, nutritional status	4	20	1	4	20	26	30	38						1	4	20	26	30	38					1	2	20	26					0				0					1	2	20
868	1	1	1	2	0	Risk factors and recommendations, Pelvic assessments, Physical examination	4	20	1	4	20	26	30	37						1	4	20	26	30	37					1	2	20	26					0				1	1	20			1	2	20
18	2	2	1	1	1		4	14	1	4	14	18	24	30						1	2	24	30							0								0				1	1	14			1	1	14
53	2	2	1	1	0	B.p	4	12	1	3	16	24	28							1	3	26	24	28						1	1	12						0				0					1	1	12
582	2	2	1	3	0	Glucose and protein,bp	3	20	1	3	20	26	32							1	3	20	26	32						1	2	20	26					1	1	20		1	1	20			1	1	20
861	1	1	1	3	0	Ultrasound reports, risk factors and recommendation, pelvic assessments	4	24	1	4	24	28	32	36						0										1	2	24	28					0				1	1	24			0
488	2	2	1	3	0	Hb,glucose and protein	2	28	1	2	28	30								1	2	28	30							1	1	28						0				1	1	28			1	1	28
825	1	1	1	2	0	Ultrasound reports, risk factors and recommendations, pelvic assessments, Nutritional status, Physical examination	4	16	1	3	16	30	36							1	3	22	30	36						1	2	16	22					1	1	16		1	1	36			1	2	16
835	1	1	1	3	0	Ultrasound reports, risk factors and recommendations, Pelvic assessments, Physical examination	2	24	1	2	24	32								1	2	24	32							1	1	24						0				0					1	1	32
606	1	1	1	3	0	Ultrasound reports, pelvic assessments, other treatments, risk factors and recommendations, Nutritional status, physical examination, previous obstetric history	2	26	1	2	26	37								1	2	26	37							1	1	26						0				1	1	26			1	1	26
394	1	1	1	1	0	Physical examination, Previous obstetric history, Nutritional status, Ultrasound reports, Xray reports,other treatments, Risk factors and recommendations, pelvic assessments	3	24	1	3	24	28	34							1	3	24	28	34						1	3	24	28	34				0				1	1	24			1	1	24
500	2	2	1	3	0	HB, glucose and protein	4	20	1	4	20	24	28	30						1	4	20	24	28	30					1	2	20	28					0				1	1	20			1	1	20
267	3	3	1	4	0	Previous obstetric history	4	23	1	4	23	27	31	35						1	4	23	27	31	35					1	2	23	27					0				1	1	23			1	1	23
164	2	2	1	1	1		5	16	1	5	16	20	28	32	36					1	2	16	20							1	1	16						0				1	1	16			1	1	16
542	2	2	1	3	1		6	18	1	5	18	22	26	30	38					1	5	18	22	26	30	38				1	1	18						0				1	1	18			1	1	18
55	2	2	1	3	1		4	24	1	3	24	28	34							1	4	24	28	30	34					1	1	24						0				0					1	1	24
576	1	1	1	2	0	Physical examination, Previous obstetric history, Nutritional status, Ultrasound reports, risk factors and recommendations, Other treatments, Pelvic assessments	4	12	1	4	12	20	32	36						1	3	12	20	32						1	1	12						0				1	1	12			1	1	12
662	2	2	1	3	1		5	22	1	4	22	28	34	36						1	4	22	28	34	36					1	1	22						1	1	22		1	1	22			1	1	22
494	2	2	1	3	0	HB,glucose and protein	5	12	1	3	12	18	26							1	2	18	26							1	1	30						0				1	1	12			1	1	12
537	3	3	1	1	1		4	23	1	4	23	27	32	35						1	3	23	27	32						1	2	23	27					0				1	1	23			1	1	23
248	2	2	1	3	1		4	24	1	4	24	28	32	34						1	2	24	28							0								0				0					1	1	24
227	1	1	1	3	0	Nutritional status, Oral exam, anaemia status, previous obstetric history, Ultrasound reports ,risk factors and recommendations	3	24	1	3	24	28	37							1	3	24	28	37						1	1	24						0				1	1	24			1	1	24
550	1	1	1	1	0	Ultrasound reports, risk factors and recommendations, other treatments, pelvic assessments previous obstetric history	4	18	1	2	18	24								1	2	18	24							1	2	18	34					0				1	2	18	24		1	2	18
837	1	1	1	1	0	Risk factors and recommendations, pelvic assessments, ultrasound reports, nutritional status, Physical examination, Previous obstetric history	3	32	1	2	34	36								1	3	32	34	36						1	2	32	34					0				0					1	2	32
657	1	1	1	3	0	Nutritional status, Ultrasound reports, risk factors and recommendations,	2	24	1	2	24	28								1	2	24	28							1	1	24						0				0					1	1	24
110	3	3	1	1	1		5	17	1	3	21	25	30							1	1	17								1	2	17	21					0				1	1	21			1	1	17
169	3	3	1	1	1		5	20	1	5	20	24	29	33	37					1	2	20	24							1	2	20	24					0				1	1	20			1	1	20
513	2	2	1	3	1		4	20	1	4	20	24	26	30						1	4	20	24	26	30					1	1	26						0				1	1	20			1	1	20
715	1	1	1	3	0	Ultrasound reports, risk factors and recommendations, Pelvic assessments, other treatments, Physical examination,	2	14	1	2	14	20								1	2	14	20							1	2	14	20					0				0					1	2	14
717	2	2	1	3	1		3	24	1	3	24	28	32							1	3	24	28	30						1	1	24						0				1	1	24			1	1	24
301	1	1	1	3	0	Risk factors and recommendations, Ultrasound reports, pelvic assessment, Anaemia status	5	18	1	5	28	24	30	34	36					1	5	18	24	30	34	36				1	2	18	24					0				1	1	18			1	1	18
472	2	2	1	3	1		5	24	1	5	24	26	30	34	38					1	4	26	30	34	38					1	1	24						1	1	26		1	1	26			1	1	26
119	1	1	1	3	0	Abdominal examination for 1st visit	4	16	1	4	16	20	24	30						1	3	16	20	30						1	1	16						1	1	16		1	1	16			1	1	16
99	1	1	1	3	0	Ultrasound scan results, Nutritional status, Abdominal examination for 1st visit	4	18	1	3	18	22	30							1	4	18	22	30	36					1	1	18						0				1	2	18	22		1	2	18
489	2	2	1	3	0	Hb	3	20	1	3	20	24	30							1	3	20	24	30						1	1	20						0				1	1	20			1	1	20
39	1	1	1	1	0	MUAC, Weight, Ultrasound scan results, Pelivic assessment	2	28	1	1	28									0										1	2	28	38					0				1	1	28			1	1	28
180	3	3	1	4	0	Previous obstetric history, HIV, Bp	2	31	1	2	31	35								1	2	31	35							1	2	31	35					0				1	1	31			0
684	2	2	1	3	0	HB,glucose and protein	2	28	1	2	28	32								1	2	28	32							1	1	28						0				1	1	28			1	1	28
283	1	1	1	1	0	Ultrasound reports, risk factors and recommendations, other treatment, pelvic assessments, previous obstetric history, nutritional, anaemia status, oral examination	3	28	1	3	28	32	36							1	3	28	32	36						1	2	28	32					0				1	1	28			1	1	28
482	2	2	1	3	0	Hb	2	30	1	2	30	32								1	2	30	32							1	1	30						0				1	1	30			1	1	30
490	1	1	1	1	0	Previous obstetric history, Physical examination, nutritional status, Family Hx, Ultrasound reports, Risk factors & recommendations, other treatments, Pelvic assessments	2	28	1	2	28	32								1	2	28	32							1	2	28	32					0				1	1	28			1	1	28
306	1	1	1	3	0	Obs/gun history, mentrual and contraceptive history,past obstetric history.	3	22	1	3	22	28	30							1	3	22	28	30						0								0				1	1	22			1	1	22
640	2	2	1	3	0	HB,glucose and protein	4	20	1	4	20	24	36	37						1	4	20	24	36	37					1	1	20						0				1	1	24			1	1	24
872	1	1	1	1	0	Risk factors and recommendations, other treatments, ultrasound+X-ray reports, Pelvic assessments, Nutritional status, Previous obstetric history	5	12	1	5	12	20	28	32	36					1	5	12	20	28	32	36				1	2	12	20					0				1	1	12			1	2	12
172	3	3	1	1	1		4	24	0											1	1	24								1	2	24	30					0				1	1	24			1	1	24
27	2	2	1	3	1		2	22	1	2	22	24								1	1	24								1	2	22	24					0				0					1	1	22
278	1	1	1	3	0	Risk factors and recommendations, Pelvic assessment	3	16	1	2	16	26								1	3	16	26	36						1	1	16						0				1	1	16			1	1	16
46	1	1	1	3	0	Parity,temperature, Abdominal examination results	4	18	1	2	18	28								1	2	18	22							1	1	18						0				1	1	18			1	1	18
754	2	2	1	1	0	HB,glucose and protein, Bp	4	10	1	4	10	16	20	26						1	2	20	26							1	2	10	16					0				1	1	10			1	1	10
763	3	3	1	4	1		4	19	1	4	19	24	28	39						1	4	19	24	28	39					1	2	19	24					0				1	1	19			1	1	19
333	1	1	1	3	0	Ultrasound reports, risk factors and recommendations, Pelvic assessments, Previous obstetric history, Nutritional status	4	24	1	4	24	28	32	34						1	4	24	28	32	34					1	2	24	28					0				1	1	24			1	1	24
197	2	2	1	3	1		3	22	1	3	22	28	30							1	3	22	28	30						1	1	22						0				1	1	22			1	1	22
141	3	3	1	1	1		4	32	1	2	32	36								0										1	2	32	36					0				0					0
24	1	1	1	3	0	Abdominal examination findings on first visit	4	16	1	1	37									1	3	16	20	37						0								0				0					1	2	16
404	2	2	1	3	1		4	16	1	4	16	24	30	36						1	4	16	24	30	36					1	1	16						0				1	1	16			1	1	16
514	2	2	1	3	0	HB,glucose and protein,TT,Bp,weight	3	20	1	3	20	26	28							1	3	20	26	28						0								0				1	1	20			1	1	20
619	3	3	1	4	1		4	26	1	4	26	31	36	38						1	4	26	31	36	38					1	2	26	31					0				1	2	26	36		1	2	26
420	2	2	1	1	1		5	16	1	4	18	20	26	34						1	4	18	20	26	34					1	1	18						0				1	1	18			1	1	18
57	2	2	1	1	1		4	22	1	4	22	26	28	34						1	4	22	26	28	34					1	1	22						0				0					1	1	22
178	1	1	1	3	0	Nutritional status, risk factors and recommendations, past obstetric history, ultrasound reports	4	24	1	3	24	30	36							1	2	24	36							1	1	24						0				1	1	24			1	1	24
569	1	1	1	3	0	Ultrasound reports, risk factors and recommendations, Physical examination,	3	26	1	3	26	30	34							1	3	26	30	34						1	1	26						0				1	1	26			1	1	26
864	1	1	1	3	0	Risk factors and recommendation, pelvic assessments, ultrasound reports, pelvic assessments, physical examination, nutritional status	2	26	1	2	26	37								1	2	26	37							1	1	26						0				0					1	2	26
31	3	3	1	1	1		3	20	1	3	20	24	28							1	3	20	24	28						1	2	20	24					0				1	1	20			1	1	20
621	3	3	1	1	1		3	24	1	3	24	26	30							1	2	24	30							1	2	24	30					0				1	1	24			1	1	24
547	1	1	1	3	0	Nutritional status, Risk factors and recommendations, Previous obstetric history, Ultrasound reports, otherwise treatments, Physical examination	6	16	1	6	16	20	26	28	34	36				1	5	16	26	28	34	36				1	2	16	20					0				1	2	16	20		1	2	16
109	3	3	1	1	0	HIV & Syphilis tests	4	24	1	4	24	28	32	32						0										1	2	24	28					1	2	24	28	0					1	1	24
604	1	1	1	3	0	ultrasound reports, risk factors and recommendations, pelvic assessments, physical examination, other treatments, Nutritional status	2	26	1	1	32									0										1	1	26						0				1	1	26			1	1	26
564	1	1	1	3	0	Ultrasound reports, Pelvic assessments,	6	14	1	6	14	22	28	30	36	38				1	5	14	22	28	36	38				1	2	14	22					0				1	2	14	22		1	2	14
865	1	1	1	2	0	Risk factors and recommendation , Pelvic assessments, physical examination, other treatment	2	24	1	2	24	34								1	2	24	34							1	1	24						0				0					1	2	24
736	1	1	1	3	0	Risk factors and recommendations, pelvic assessments , physical examination ,	3	20	1	3	20	22	28							1	2	20	22							1	1	20						0				0					1	1	20
682	1	1	1	1	0	Risk factors and recommendations, pelvic assessments, Physical examination,	6	18	1	6	18	20	26	28	32	38				1	6	18	20	26	28	32	38			1	2	18	20					0				0					1	2	18
407	1	1	1	1	0	Risk factors and recommendations	4	24	1	4	24	28	34	38						1	4	24	28	34	38					1	1	24						0				1	2	24	28		1	2	24
486	2	2	1	3	1		5	20	1	5	20	24	28	34	38					1	5	20	24	28	34	38				1	2	20	24					0				1	1	20			1	1	20
533	3	3	1	4	1		2	28	1	2	28	32								1	2	28	32							1	2	28	32					0				1	1	28			1	1	28
71	2	2	1	1	1		5	20	1	5	20	24	26	32	36					0										1	1	20						0				1	1	20			1	1	20
153	2	2	1	3	1		4	22	1	4	22	30	32	38						1	4	22	30	32	38					1	1	22						0				0					1	1	22
328	1	1	1	2	0	Nutritional status, Pelvic assessments, Ultrasound reports, Previous obstetric history, anaemia status	6	16	1	6	16	20	22	30	32	34				0										1	1	34						0				1	1	16			1	1	16
360	1	1	1	1	1		2	32	1	2	32	34								1	2	32	34							1	1	32						0				1	1	32			1	1	32
758	3	3	1	1	1		5	15	1	5	15	19	27	28	36					1	4	19	27	28	36					1	2	15	19					0				1	1	15			1	1	15
381	1	1	1	3	0	Pelvic assessments, Risk factors and recommendations, Physical examination, anemia status, ultrasound reports, Other treatment, Previous obstetric history	4	12	1	4	12	20	22	30						1	3	20	22	30						1	1	12						0				1	1	12			1	1	12
512	2	2	1	1	0	Weeks of Amenorrhea, weight,b.p	3	24	1	3	24	28	32							1	3	24	28	32						1	1	24						0				1	1	24			1	1	24
15	2	2	1	3	0	B.p	3	20	1	3	20	22	26							1	3	20	22	26						0								1	1	20		1	1	20			1	1	20
34	1	1	1	3	0	Laboratory results, Scan results	3	20	1	3	20	26	38							1	3	20	26	30						1	1	20						0				1	1	20			1	1	20
417	2	2	1	3	1		4	22	1	4	22	28	32	34						1	4	22	28	32	34					1	2	22	28					0				0					1	1	22
133	2	2	1	3	1		6	26	1	4	26	30	32	36						0										1	2	26	30					0				0					1	1	26
338	2	2	1	3	1		3	24	1	3	24	28	32							1	3	24	28	32						1	1	24						0				0					1	1	24
752	2	2	1	3	0	HB,glucose and protein pallor	2	24	1	2	24	32								1	2	24	32							1	1	24						0				1	1	24			1	1	24
691	3	3	1	4	1		4	22	1	4	22	28	32	37						1	4	22	28	32	37					1	2	22	28					0				1	1	22			1	1	22
439	3	3	1	3	1		3	20	1	3	20	26	31							1	3	20	26	31						1	2	20	26					0				1	1	20			1	1	20
802	1	1	1	2	0	Risk factors and recommendations, pelvic assessments, physical examination,	6	12	1	6	12	22	30	34	38	39				1	6	12	22	30	34	38	39			1	2	12	22					0				1	1	12			1	2	12
502	1	1	1	1	0	Ultrasound reports, pelvic assessments, risk factors and recommendations, nutritional status, Previous obstetric history, physical examination	3	26	1	3	26	28	32							1	3	26	28	32						1	2	26	28					0				1	2	26	28		1	2	26
87	1	1	1	3	0	Muac, Past medical, Surgical histories	4	24	1	3	24	28	34							1	2	24	28							1	2	24	28					0				0					1	1	24
380	1	1	1	3	0	Risk factors and recommendations, Pelvic assessments, Physical examination, Other treatments	4	20	1	4	20	26	30	32						1	4	20	26	30	32					1	2	20	26					0				1	1	20			1	1	20
578	2	2	1	3	1		5	20	1	5	20	22	24	28	30					1	5	20	22	24	28	30				1	1	22						0				1	1	20			1	1	20
761	3	3	1	4	1		3	25	1	3	25	30	36							1	3	25	30	36						1	3	25	30	36				0				1	1	25			1	1	25
788	2	2	1	3	0	HB,glucose and protein	4	20	1	4	20	28	30	38						1	4	20	28	30	38					1	1	20						0				1	1	20			1	1	20
863	1	1	1	1	1		3	20	1	3	20	37	38							1	3	20	37	38						1	2	20	37					0				0					1	2	20
108	3	3	1	4	0	Urine test	4	24	1	4	24	28	32	36						0										1	2	24	28					1	1	28		1	1	28			1	1	28
831	2	2	1	3	0	HB,glucose and protein	4	18	1	4	18	26	28	36						1	3	18	26	28						1	1	18						0				1	1	18			1	1	18
523	3	3	1	4	1		5	24	1	5	24	28	30	34	37					1	5	24	28	30	34	37				1	2	24	28					0				1	1	24			1	1	24
732	1	1	1	3	0	Ultrasound reports, risk factors and recommendations, other treatments, pelvic assessments, physical examination,	2	26	1	2	26	34								1	2	26	34							1	2	26	34					0				1	1	26			1	2	26
290	1	1	1	3	0	Risk factors and recommendations, pelvic assessments ultrasound reports, other treatments	5	18	1	4	18	24	28	37						1	5	18	24	28	34	37				1	2	18	24					0				1	1	18			1	1	18
320	1	1	1	3	0	Pelvic assessments, previous obstetric history, Risk factors and recommendations	3	20	1	3	20	28	36							1	3	20	28	36						1	1	20						0				1	1	20			1	1	20
649	2	2	1	3	0	HB,glucose and protein, tt	2	20	1	2	20	28								1	2	20	28							0								0				1	1	20			1	1	20
590	2	2	1	3	1		6	16	1	6	16	22	26	30	32	36				1	6	16	22	26	30	32	36			1	1	16						0				1	1	16			1	1	16
321	1	1	1	3	0	Pelvic assessments, previous obstetric history, risk factors and recommendations, Anaemia status,	6	12	1	6	12	18	20	28	34	38				1	5	12	20	28	34	38				1	2	12	18					0				1	1	12			1	1	12
166	1	1	1	3	0	Oral examination, Pelvic assessment, Ultrasound reports, risk factors and recommendations	3	32	1	1	32									1	3	32	36	39						0								0				1	1	32			1	1	32
730	1	1	1	2	0	Pelvic assessments, other treatments, risk factors and recommendations, physical examination, nutritional status	5	20	1	5	20	24	28	32	36					1	5	20	24	28	32	36				1	2	20	24					0				0					1	2	20
862	1	1	1	1	0	Pelvic assessments, physical examination, Risk factors and recommendation,	6	18	1	6	18	20	22	26	34	36				1	5	18	22	26	34	36				1	2	18	22					0				0					1	2	18
741	1	1	1	1	0	Type of contraception used before pregnancy, risk factors and recommendations, pelvic assessments, ultrasound reports, physical examination	4	24	1	4	24	26	28	36						1	4	24	26	28	36					1	3	24	26	28				0				1	1	24			1	1	24
117	1	1	1	3	0	Ultrasound scan results, other treatments , Risk factors, Nutritional status, , Vital signs	5	20	1	4	20	24	34	37						1	4	20	24	34	37					1	1	24						0				1	1	20			1	1	20
723	2	2	1	3	0	HB,glucose and protein,pallor	5	12	1	5	12	20	26	30	34					1	4	20	26	30	34					1	2	12	20					0				1	1	12			1	1	12
35	1	1	1	3	0	Laboratory results, scan results	4	26	1	3	26	30	34							1	4	26	30	34	37					1	2	26	30					1	1	26		1	1	26			1	1	26
72	2	2	1	3	1		6	19	1	5	19	20	24	28	34					1	5	19	20	24	28	34				1	1	19						0				0					1	1	19
759	3	3	1	4	1		7	18	1	7	18	22	26	30	34	37	39			1	7	18	22	26	30	34	37	39		1	2	18	22					0				1	1	18			1	1	18
245	1	1	1	3	0	Risk factors and recommendations, previous obstetric history, pelvic assessment	7	16	1	5	16	18	20	26	28					1	7	16	18	20	26	28	34	36		1	1	16						0				1	1	16			1	1	16
38	1	1	1	3	0	MUAC, Laboratory results	7	16	1	5	18	18	26	28	34					1	6	16	18	26	34	36	38			1	1	16						0				1	1	16			1	1	16
374	1	1	1	3	0	Risk factors and recommendations, pelvic assessments, physical examination, ultrasound reports	3	28	1	3	28	36	37							1	3	28	36	37						1	2	28	36					0				1	2	28	36		1	2	28
280	1	1	1	3	0	Nutritional status, previous obstetric history, risk factors and recommendations, anaemia status	4	22	1	1	28									1	4	22	20	32	34					1	2	22	28					0				1	1	22			1	1	22
838	1	1	1	3	0	Risk factors and recommendations, Pelvic assessments, Physical examination, previous obstetric history	7	12	1	7	12	18	26	28	30	34	36			0										1	2	12	18					0				1	1	12			0
840	2	2	1	3	0	Hb,glucose and protein,TT	4	18	1	4	18	22	24	32						1	4	18	22	24	32					0								0				1	1	18			1	1	18
84	1	1	1	4	1		4	24	1	3	24	30	32							1	2	24	30							0								0				0					1	1	24
347	3	3	1	1	1		5	20	1	4	24	28	34	38						1	3	24	28	34						1	2	24	28					0				1	1	24			1	1	24
199	1	1	1	1	0	Pelvic assessment, risk factors and recommendations, X-ray,previous obstetric history, nutritional status, oral examination, Anaemia status	3	20	1	2	20	26								1	3	20	26	34						1	2	20	26					0				1	1	20			1	1	20
230	1	1	1	3	0	Risks factors and recommendations, previous obstetric history	4	18	1	3	18	24	30							1	4	18	24	30	36					1	1	18						0				1	1	18			1	1	18
111	3	3	1	1	1		3	23	1	3	23	27	31							1	1	23								1	2	23	27					0				1	1	23			1	1	23
770	2	2	1	1	1		4	22	1	4	22	24	28	32						1	4	22	24	28	32					1	2	22	24					0				1	1	22			1	1	22
358	1	1	1	1	0	Ultrasound reports, Risk factors and recommendations, Pelvic assessments	3	20	1	3	20	26	34							1	3	20	26	34						1	2	20	26					0				1	2	20	26		1	2	20
508	2	2	1	3	1		3	18	1	3	18	32	38							1	3	18	32	38						0								1	1	18		1	1	18			1	1	18
744	1	1	1	1	0	Nutritional status, Physical examination, Pelvic assessments, Previous obstetric History, Complications of pregnancy, Ultrasound + X-ray reports, Risk factors and recommendations, Hb, Blood group, Rh+ RBS investigations	5	22	1	5	22	25	28	30	34					1	5	22	25	28	30	34				1	2	22	25					0				1	1	22			1	2	22
85	1	1	1	3	1		4	18	1	4	18	26	34	38						1	3	18	26	34						1	2	18	26					0				0					1	1	18
639	2	2	1	3	0	HB,bp,glucose and protein	3	24	1	3	24	30	34							1	3	24	30	34						1	1	24						0				1	1	24			1	1	24
429	3	3	1	4	1		3	18	1	3	18	31	35							1	3	18	31	35						1	2	18	31					0				1	1	18			1	1	18
625	3	3	1	4	1		2	18	1	2	18	20								1	2	18	20							1	2	18	20					0				1	1	18			1	1	18
618	3	3	1	4	1		5	20	1	5	20	26	30	34	37					1	4	20	26	30	34					1	2	20	26					0				1	1	20			1	1	20
13	2	2	1	1	1		5	20	1	4	20	28	36	38						1	5	20	24	28	36	38				1	2	20	28					1	1	20		1	1	20			1	1	20
697	3	3	1	3	1		3	16	1	3	16	22	34							1	3	16	22	34						1	2	16	22					0				1	1	16			1	1	16
470	2	2	1	3	1		4	18	1	4	18	32	34	36						1	3	18	32	34						0								0				1	1	18			1	1	18
353	3	3	1	4	1		2	30	1	2	30	35								1	2	30	35							1	2	30	35					0				1	1	30			1	1	30
814	2	2	1	3	1		5	16	1	5	16	24	28	30	34					1	5	16	24	28	30	34				1	1	16						0				1	1	16			1	1	16
860	2	2	1	3	1		4	26	1	4	26	32	34	36						1	3	26	34	36						1	1	26						0				1	1	26			1	1	26
189	3	3	1	4	0	Previous obstetric history	4	18	1	3	18	22	32							1	4	18	22	28	32					1	2	18	22					0				1	1	22			1	1	22
152	1	1	1	3	0	anaemia status Nutritional status, Previous obstetric history, Ultrasound reports , Risk factors and recommendations.	5	20	1	4	20	24	28	39						1	5	20	24	28	38	39				0								0				1	1	20			1	1	20
32	3	3	1	1	1		6	16	1	4	16	20	24	28						1	3	20	24	28						1	2	20	24					0				1	1	16			1	1	16
310	1	1	1	3	0	Nutritional status, Pelvic assessment, Ultrasound reports, risk factors and recommendations, CD4 results, HCG, anaemia status	2	32	1	2	32	37								1	1	32								1	1	32						0				1	1	32			1	1	32
708	1	1	1	3	0	Pelvic assessments, risk factors and recommendations, other treatments, physical examination,	4	26	1	4	26	34	37	38						1	4	26	34	37	38					1	2	26	34					0				0					1	2	26
544	2	2	1	2	0	HB,glucose and protein	4	22	1	4	22	26	26	39						1	4	22	26	26	39					1	1	22						0				1	1	22			1	1	22
568	2	2	1	3	1		4	22	1	4	22	30	32	38						1	4	22	30	32	38					1	1	22						0				1	1	22			0
144	1	1	1	3	0	Ultrasound reports, Risk factors and recommendations, Previous obstetric history, Aneamia, Oral examination	5	18	1	3	18	24	34							1	4	18	24	34	36					1	1	18						0				1	1	18			1	1	18
177	1	1	1	3	0	Previous obstetric history, ultrasound reports,	4	24	1	4	24	28	36	38						1	2	24	36							1	1	24						0				1	1	24			1	1	24
25	2	2	1	3	0	B.p	4	24	1	4	24	26	30	36						1	4	24	26	30	36					1	2	24	26					0				0					1	1	24
61	3	3	1	3	0	Vitals	2	29	1	2	29	35								0										0								1	1	29		0					1	1	35
124	2	2	1	3	1		5	20	1	5	20	24	26	32	36					1	5	20	24	26	32	36				1	1	20						0				1	1	20			1	1	20
64	3	3	1	1	0	Syphilis, HIV, Urine, Fansidar	5	30	1	5	30	32	34	36	38					0										1	2	30	34					0				0					0
616	3	3	1	4	1		5	20	1	5	20	24	28	32	36					1	4	24	28	32	36					1	2	20	24					0				1	1	20			1	1	20
726	1	1	1	3	0	Ultrasound reports, risk factors and recommendations,pelvic assessments, previous obstetric history, physical examination,	3	24	1	3	24	26	34							1	3	24	26	34						1	1	24						0				0					1	2	24
642	1	1	1	3	0	Risk factors and recommendations, physical examination, Pelvic assessments, Nutritional status	4	16	1	4	16	28	34	37						1	4	16	28	34	37					1	2	16	28					0				1	1	16			1	2	16
206	3	3	1	4	0	Previous obstetric history & VCT/HIV	3	33	1	3	33	37	39							1	2	33	37							1	2	33	37					1	1	33		1	1	33			0
735	1	1	1	1	0	Ultrasound reports, risk factors and recommendations, LAB investigations, Pelvic assessments	3	28	1	3	28	36	38							1	2	28	38							1	2	28	36					0				0					0
325	1	1	1	3	0	Pelvic assessment, risk factors and recommendations, ultrasound reports anaemia status, oral examination, CD4 counts	3	16	1	3	15	20	28							0										1	1	16						1	1	16		1	1	16			0
173	3	3	1	3	1		4	20	1	2	28	32								1	4	20	24	28	32					1	2	20	24					0				1	1	20			1	1	20
725	1	1	1	3	0	Ultrasound scan, risk fact and recommendations, other treatments, pelvic assessments, Physical examination, nutritional status	2	24	1	2	24	34								1	2	24	34							1	2	24	34					0				0					1	2	24
416	1	1	1	1	0	Ultrasound reports, risk factors and recommendations, pelvic assessments, other treatments,	3	22	1	3	22	30	32							1	3	22	30	32						1	1	22						0				1	1	22			1	1	22
648	2	2	1	3	0	HB,glucose and protein	3	20	1	3	20	24	30							1	3	20	24	30						1	1	20						0				1	1	20			1	1	20
789	2	2	1	3	0	HB,glucose and protein	4	20	1	4	20	20	28	34						1	4	20	20	28	34					1	1	20						0				1	1	20			1	1	20
791	1	1	1	1	0	Risk factors and recommendations, Pelvic assessments, Physical examination, nutritional status, Previous obstetric history, Other treatments	3	20	1	3	20	28	36							1	3	20	28	36						1	2	20	28					0				1	1	20			1	2	20
580	2	2	1	3	1		2	20	1	1	20									1	2	20	34							1	1	20						0				1	1	20			1	1	20
414	2	2	1	3	1		4	16	1	4	16	20	30	36						1	3	20	30	36						1	1	20						0				1	1	16			1	1	16
129	3	3	1	1	1		4	18	1	4	18	23	27	31						1	3	18	23	27						1	2	18	23					0				0					1	2	18
727	1	1	1	3	0	Physical examination, nutritional status, pelvic assessments, risk factors and recommendations, Ultrasound reports	4	16	1	4	16	26	30	38						1	4	16	26	30	38					1	2	16	26					0				0					1	2	16
289	1	1	1	3	0	Risk factors and recommendations, pelvic assessments, anaemia status,	2	20	1	2	20	24								1	2	20	24							0								0				1	1	20			1	1	20
706	3	3	1	1	1		7	6	1	7	6	12	18	22	27	32	37			1	7	6	12	18	22	27	32	37		1	2	6	12					0				1	1	6			1	1	6
297	1	1	1	1	1		3	24	1	3	24	28	32							0										1	1	24						0				1	1	24			1	1	24
387	2	2	1	3	1		3	20	1	2	20	22								1	2	20	22							1	2	20	22					0				0					1	1	20
107	1	1	1	3	1		4	20	1	3	20	26	36							1	3	20	26	36						1	1	20						1	1	20		1	1	20			1	1	20
553	1	1	1	1	0	Ultrasound reports, risk factors and recommendations, pelvic assessments, Physical examination,Nutritional status	5	14	1	4	14	32	34	38						1	3	14	32	38						1	2	14	22					0				1	2	14	22		1	2	14
421	2	2	1	3	1		5	16	1	5	16	18	24	32	34					1	4	18	24	32	34					1	1	16						0				0					1	1	16
44	1	1	1	3	1		4	12	1	3	22	34	36							1	3	22	34	36						1	2	22	34					0				1	1	12			1	2	12
208	2	2	1	3	1		3	30	1	3	30	34	36							1	3	30	34	36						1	1	34						0				1	1	30			1	1	30
161	2	2	1	3	1		3	26	1	3	26	30	32							0										1	1	26						0				0					1	1	26
415	2	2	1	1	1		2	24	1	2	24	30								1	2	24	30							1	1	24						0				1	1	24			1	1	24
753	2	2	1	1	0	HB,glucose and protein, BP	4	28	1	3	28	34	36							1	4	28	28	34	36					1	1	28						0				1	1	28			1	1	28
58	2	2	1	3	1		3	20	1	3	20	26	34							1	3	20	26	34						1	1	20						0				1	1	20			1	1	20
192	1	1	1	3	0	Pelvic assessment, Ultrasound reports, risk factors and recommendations	2	32	1	2	32	38								1	1	32								1	1	32						0				1	1	32			1	1	32
42	3	3	1	1	1		4	19	1	3	19	23	27							1	4	19	23	27	30					1	2	19	23					0				1	1	19			1	1	19
47	1	1	1	3	0	Vital signs, MUAC	3	18	1	2	18	28								1	3	18	28	36						1	1	18						0				1	1	18			1	1	18
742	1	1	1	3	0	Ultrasound reports, risk factors and recommendations, pelvic assessments, nutritional status, previous obstetric history, physical examination	5	16	1	5	16	20	24	28	36					1	4	16	20	28	36					1	2	16	20					0				0					1	2	16
375	1	1	1	3	0	Risk factors and recommendations, pelvic assessments, anemia status, nutritional status,	2	26	1	2	26	30								1	2	26	30							1	1	26						0				1	1	26			1	1	26
279	1	1	1	3	0	Risk factors and recommendations, previous obstetric history	7	12	1	4	20	26	32	36						0										1	1	12						0				1	1	12			1	1	12
190	1	1	1	1	0	Nutritional status, anaemia, oral examination, previous obstetric history, ultrasound reports, risk factors and recommendations , pelvic assessment	3	26	1	3	26	32	36							1	3	26	32	36						1	2	26	32					0				1	1	26			1	1	26
824	2	2	1	3	0	HB,glucose and protein,	3	28	1	3	28	32	37							1	3	28	32	37						1	1	28						0				1	1	28			1	1	28
746	2	2	1	1	0	HB ,glucose and protein	4	24	1	4	24	30	36	37						1	4	24	30	36	37					1	1	24						0				1	1	24			1	1	24
676	1	1	1	3	0	Risk factors and recommendations, other treatments, pelvic assessments, previous obstetric history, physical examination, nutritional status	3	12	1	3	12	20	28							0										1	2	12	20					1	1	12		0					1	1	12
256	2	2	1	3	1		2	24	1	2	24	34								1	2	24	34							1	1	24						0				1	1	24			1	1	24
748	2	2	1	1	1		4	20	1	4	20	22	30	36						1	4	20	22	30	36					1	1	20						0				1	1	20			1	1	20
385	2	2	1	1	0	Weeks of amenorrhea	4	16	1	4	16	20	30	34						1	3	20	30	34						1	1	16						0				0					1	1	16
352	3	3	1	4	1		3	18	1	3	18	26	33							1	3	18	26	33						1	2	18	26					0				1	1	18			1	1	18
318	1	1	1	1	0	Risk factors and recommendations, Other treatment notes, Ultrasound reports, X-Ray reports, CD4 count, RBS, Blood grouping, Pelvic examination, Anaemia status, Oral examination	3	28	1	2	28	37								1	3	28	32	37						1	2	28	32					0				1	1	28			1	1	28
801	2	2	1	3	1		2	24	1	2	24	30								1	2	24	30							1	1	24						0				1	1	24			1	1	24
260	2	2	1	3	1		3	20	1	3	20	28	32							1	3	20	28	32						1	1	20						0				1	1	20			1	1	20
77	2	2	1	3	1		4	16	1	2	16	24								1	2	28	30							1	1	16						0				0					1	1	16
444	3	3	1	1	1		5	19	1	5	19	24	28	34	36					1	5	19	24	28	34	36				1	2	19	24					0				1	1	19			1	2	19
12	1	1	1	3	0	Medical-Surgical history, Family history,	4	24	0											1	3	24	28	35						1	1	24						0				0					0
194	1	1	1	3	0	Previous obstetric history, Ultrasound reports, oral examination,	3	18	1	1	24									1	1	24								1	1	24						0				1	1	18			1	1	18
798	2	2	1	1	0	Temperature,pulse,b.p, weight,h.b,weeks of Amenorrhea	2	26	1	2	26	34								1	2	26	34							0								0				1	1	26			1	1	26
806	2	2	1	1	0	HB,glucose and protein	3	22	1	3	22	28	30							1	3	22	28	30						1	1	22						0				1	1	22			1	1	22
60	3	3	1	1	0	Bp, Hb test, Syphilis & Urine test	3	26	1	3	26	30	36							1	1	26								1	2	26	30					0				0					1	1	26
785	2	2	1	3	1		3	16	1	3	16	28	36							1	3	16	28	36						0								0				1	1	16			1	1	16
598	2	2	1	3	0	HB,glucose and protein	5	20	1	5	20	20	26	30	36					1	5	20	20	26	30	36				1	2	20	20					0				1	1	20			1	1	20
468	2	2	1	3	1		2	34	1	2	34	38								1	2	34	38							0								0				1	1	34			1	1	34
540	3	3	1	4	1		2	30	1	2	30	36								1	2	30	36							1	2	30	36					0				1	1	30			1	1	30
692	3	3	1	1	0	Previous obstetric history	7	9	0											0										1	2	9	18					0				1	1	9			1	1	9
729	1	1	1	3	0	Risk factors and recommendations, physical examination, pelvic assessments, previous obstetric history, ultrasound reports,	2	28	1	2	28	32								1	2	28	32							1	1	28						0				1	1	28			1	2	28
253	2	2	1	3	1		5	20	1	5	20	24	28	32	34					1	5	20	24	28	32	34				1	1	20						0				0					1	1	20
777	2	2	1	3	0	HB	2	36	1	2	36	38								1	1	38								1	1	38						0				1	1	38			1	1	38
364	2	2	1	3	1		5	20	1	5	20	20	30	34	38					1	4	20	20	34	38					1	1	20						0				0					1	1	20
827	1	1	1	3	0	Ultrasound reports, risk factors and recommendations,pelvic assessments, Physical examination	2	26	1	2	26	34								1	2	26	34							1	2	26	34					0				0					1	2	26
9	1	1	1	3	0	Laboratory results, position, Lie, Fetal heart rate, presentation.	3	20	1	2	20	34								1	1	20								1	1	20						0				0					1	1	20
760	3	3	1	4	1		6	18	1	5	18	23	27	32	34					1	6	18	19	23	27	32	34			1	2	18	23					0				1	1	18			1	1	18
262	2	2	1	3	1		6	16	1	6	16	20	22	24	34	36				1	6	16	20	22	24	34	36			1	1	16						0				0					1	1	16
549	1	1	1	3	0	Pelvic assessments, Previous obstetric history, Ultrasound reports, otherwise treatments, Physical examination,	4	24	1	4	24	30	34	36						1	4	24	30	34	36					1	2	24	30					0				1	2	24	30		1	2	24
793	1	1	1	3	0		4	24	1	4	24	30	38	39						1	4	24	30	38	39					1	2	24	30					0				1	1	24			1	2	24
319	1	1	1	2	0	Pelvic assessments, Risk factors and recommendations, Ultrasound reports, Anaemia status, Oral examination, Previous obstetric history	2	24	1	2	24	37								0										1	1	24						0				1	1	24			1	1	24
603	1	1	1	3	0	Ultrasound reports, risk factors and recommendations, pelvic assessments, physical examination, nutritional status,	2	26	1	2	26	34								1	2	26	34							1	2	26	34					0				1	1	26			1	1	26
204	1	1	1	1	0	Nutritional status, oral examination, physical examination, anaemia status, ultrasound reports, risk factors and recommendations, pelvic assessment	4	20	1	4	20	28	34	37						1	2	20	28							1	3	20	34	37				0				1	1	20			1	1	20
780	2	2	1	3	0	Glucose and protein	6	16	1	6	16	26	26	26	28	32				1	4	16	26	26	28					1	1	16						0				1	1	16			1	1	16
272	3	3	1	4	0	Previous obstetric history	3	28	1	3	28	32	34							1	3	28	32	34						1	2	28	34					1	1	28		1	1	28			1	1	28
187	3	3	1	1	1		3	15	1	3	15	32	36							0										1	3	15	32	36				0				0					1	2	15
156	2	2	1	1	0	B.p,vericose/oedema	3	20	1	3	20	24	34							1	3	20	24	34						1	1	20						0				1	1	20			1	1	20
266	2	2	1	3	1		3	28	1	3	28	30	34							1	3	28	30	34						1	1	28						1	1	28		1	1	28			1	1	28
668	2	2	1	1	1		4	26	1	4	26	30	32	38						1	4	26	30	32	38					1	1	26						0				1	1	26			1	1	26
455	3	3	1	4	1		3	20	1	3	20	25	30							1	3	20	25	30						1	2	20	25					0				1	1	20			1	1	20
592	1	1	1	3	0	Physical examination, Risk factors and recommendations, Pelvic assessments, Nutritional status, other treatment	3	30	1	3	30	36	37							1	3	30	36	37						1	2	30	36	37				0				1	1	30			1	1	30
681	1	1	1	2	0	Risk factors and recommendations, pelvic assessments, other treatments, Physical examination, nutritional status	6	16	1	6	16	20	26	30	34	39				1	6	16	20	26	30	34	39			1	2	16	20					0				0					1	2	16
856	1	1	1	3	0	Risk factors and recommendations, Pelvic assessments, physical assessments, nutritional status,	6	22	1	5	22	26	28	32		39				1	6	22	26	28	32	3	4	39		1	2	22	26					0				1	1	22			1	2	22
251	2	2	1	3	1		4	20	1	4	20	26	37	38						1	4	20	26	37	38					1	2	20	26					1	1	20		1	1	20			1	1	20
11	1	1	1	3	0	Laboratory results	3	20	1	3	20	28	39							1	3	20	28	39						1	2	20	39					1	1	20		1	1	20			1	1	20
535	3	3	1	1	1		2	27	1	2	27	35								1	2	27	35							1	2	27	35					0				1	1	27			1	1	27
120	1	1	1	1	0	Ultrasound scan results, risk factors& recommendations, Other treatment, External pelvic assessment., Nutritional status	3	32	1	3	32	36	38							1	3	32	36	38						1	2	32	36					0				1	1	32			1	1	32
803	1	1	1	3	0	Ultrasound reports, Pelvic assessments, Physical examination, other treatments,	3	24	1	3	24	28	32							1	3	24	28	32						1	2	24	28					0				1	1	24			1	2	24
242	3	3	1	4	1		7	20	1	7	20	24	29	32	34	36	40			1	7	20	24	29	32	34	36	40		1	2	20	24					0				1	1	20			1	1	20
445	3	3	1	4	1		2	26	1	2	26	30								1	2	26	30							1	2	26	30					0				1	1	26			1	1	26
281	1	1	1	3	0	Ultrasound reports, risk factors and recommendations, pelvic assessments	4	18	1	2	22	26								1	4	18	22	26	37					1	2	18	22					1	1	18		1	1	18			1	1	18
563	1	1	1	3	0	Ultrasound reports, risk factors and recommendations, Pelvic assessments, physical examination, Nutritional status	3	20	1	3	20	30	34							1	3	20	30	34						1	1	20						0				1	1	20			1	1	20
613	3	3	1	4	1		4	32	1	4	32	36	38	39						1	4	32	36	38	39					1	2	32	36					0				1	1	32			1	1	32
211	2	2	1	3	1		4	24	1	4	24	26	34	36						1	4	24	26	34	36					1	1	24						0				1	1	24			1	1	24
686	2	2	1	3	1		2	20	1	2	20	32								1	2	20	32							1	1	20						0				1	1	20			1	1	20
733	1	1	1	1	0	Risk factors and recommendations, pelvic assessments physical examination	7	12	1	7	12	18	26	28	30	36	37			1	6	12	18	26	30	36	37			1	2	18	36					0				1	1	12			1	2	12
561	1	1	1	3	0	Physical examination, Pelvic assessments, Ultrasound reports, other Treatments,	2	20	1	2	20	28								1	2	20	28							1	2	20	28					0				1	2	20	28		1	2	20
427	2	2	1	3	1		7	8	1	6	8	16	20	30	32	39				1	5	16	20	30	32	39				1	1	20						0				0					1	1	8
86	1	1	1	3	0	Nutritional status, Ultrasound scan	4	18	1	3	18	26	32							1	3	18	26	32						1	1	18						0				1	1	18			1	1	18
844	2	2	1	3	0	HB,glucose and protein	3	24	1	3	24	28	36							1	3	24	28	36						1	1	24						0				1	1	24			1	1	24
443	3	3	1	4	1		2	24	1	2	24	28								1	2	24	28							1	2	24	28					0				1	1	24			1	1	24
379	1	1	1	3	0	Nutritional status, Risk factors and recommendations, Physical examination	3	22	1	3	22	26	32							1	3	22	26	32						1	2	22	26					0				1	1	22			1	1	22
671	2	2	1	3	0	HB,glucose and protein, TT	3	20	1	3	20	24	34							1	3	20	24	34						0								0				1	1	20			1	1	20
36	1	1	1	3	0	Medical, Surgical, Family Histories, Pulse rate, temperature.	4	24	1	2	24	26								1	2	24	26							1	3	24	26	38				0				1	1	24			1	1	24
846	2	2	1	1	1		2	24	1	2	24	36								1	2	24	36							1	2	24	36					0				1	1	24			1	1	24
635	3	3	1	4	1		2	24	1	2	24	30								1	2	24	30							1	2	24	30					0				1	1	24			1	1	24
307	1	1	1	1	1		2	22	1	2	22	28								1	2	22	28							1	2	22	28					0				1	1	22			1	1	22
329	1	1	1	2	0	Pelvic assessments, anaemia status, Risk factors and recommendations,	4	18	1	4	18	20	26	34						1	4	18	20	26	34					1	2	18	20					0				1	1	18			1	1	18
615	3	3	1	1	1		7	15	0											0										1	2	15	19					0				1	1	15			1	1	15
136	1	1	1	3	0	Nutritional status, Previous obstetric history. Anaemia,	2	30	1	2	30	38								1	2	30	38							1	1	30						0				1	1	30			1	1	30
812	1	1	1	1	0	Ultrasound reports, pelvic assessments, risk factors and recommendations, Nutritional status, Physical examination	2	30	1	2	30	39								1	2	30	39							1	2	30	39					0				1	1	30			1	1	30
499	2	2	1	3	0	HB,glucose and protein	3	26	1	3	26	30	36							1	3	26	30	36						1	1	26						0				1	1	26			1	1	26
372	1	1	1	3	0	Ultrasound reports, Risk factors and Recommendations, Previous obstetric history, pelvic assessments, Other treatments	4	20	1	4	20	30	34	39						1	4	20	30	34	39					1	2	20	30					0				1	2	20	30		1	2	20
849	2	2	1	1	1		7	8	1	7	8	12	14	16	20	28	36			1	3	20	28	36						1	2	8	14					0				1	1	8			1	1	8
565	1	1	1	1	0	Ultrasound reports, risk factors and recommendations, Physical examination, other treatments	2	32	1	2	32	36								1	2	32	36							1	1	32						0				1	1	32			1	1	32
491	1	1	1	3	0	Physical examination, Pelvic assessments, ultrasound reports, Other treatments	4	20	1	4	20	26	30	36						1	3	20	26	36						1	2	20	26					0				1	2	20	26		1	2	20
818	2	2	1	3	0	glucose and protein, pallor,	5	12	1	5	12	12	20	30	32					1	3	20	30	32						1	1	12						1	1	12		1	1	12			1	1	12
456	3	3	1	4	1		4	16	1	4	16	20	27	33						1	3	16	20	27						1	2	16	20					0				1	1	20			1	1	28
175	1	1	1	4	0	Previous obstetric history, Rusk factors & recommendations	4	16	1	1	39									1	4	16	24	34	39					1	1	16						0				1	1	16			1	1	16
147	1	1	1	1	0	Ultrasound reports, Risk factors & recommendations, Previous obstetric history	3	16	1	3	16	24	36							0										1	2	16	24					0				1	1	16			1	1	16
388	2	2	1	3	1		3	12	1	2	20	32								1	2	20	32							1	2	12	32					0				1	1	12			1	1	12
143	1	1	1	1	0	Nutritional status, Oral status, legs, breasts, Aneamia status, Past obstetric history, Risk factors & recommendations for delivery. Ultrasound scan reports, External pelvic examination	2	26	1	2	26	36								1	2	26	36							1	2	26	36					0				1	1	26			1	1	26
807	2	2	1	1	0	HB,glucose and protein, Bp	4	24	1	4	24	28	36	38						1	4	24	28	36	38					1	1	24						0				1	1	24			1	1	24
183	2	2	1	3	1		4	18	1	4	18	24	28	34						1	4	18	24	28	34					1	2	18	24					0				0					1	1	18
796	2	2	1	3	1		4	14	1	3	26	28	34							1	4	14	26	28	34					1	1	14						1	1	14		1	1	14			1	1	14
811	1	1	1	1	0	Ultrasound reports, risk factors and recommendations,, other treatments, pelvic assessments, nutritional status, Physical examination, Previous obstetric history, period of gestation	2	20	1	2	20	26								1	2	20	26							1	2	20	26					0				0					1	2	20
519	3	3	1	4	1		5	22	1	4	24	28	36	40						1	5	22	24	28	36	40				1	2	22	28					0				1	1	22			1	1	22
295	1	1	1	3	0	All histories were not captured	4	24	1	4	24	28	34	36						0										0								0				0					1	1	24
409	2	2	1	3	1		6	16	1	6	16	20	24	30	38	39				1	4	24	30	38	39					1	1	16						0				0					1	1	16
331	2	2	1	3	0	B.p	5	8	1	4	14	18	26	30						1	4	14	18	26	30					1	1	8						0				0					1	1	8
349	3	3	1	4	1		2	28	1	2	28	34								1	2	28	34							1	2	28	34					0				1	1	28			1	1	28
311	1	1	1	1	0	Risk factors and recommendations, Ultrasound reports, Pelvic assessments, MPs, others tests,nutritional status, Anaemia status,, Complications of pregnancy	4	18	1	4	18	27	30	38						1	3	18	28	30						1	2	18	28					0				1	1	18			1	1	18
826	1	1	1	3	0	Pelvic assessments, Physical examination, risk factors and recommendations, Nutritional status, Other treatments	3	20	1	3	20	26	34							1	3	20	26	34						1	1	20						0				1	1	20			1	2	20
774	1	1	1	3	0	Ultrasound reports, risk factors and recommendations, physical examination, Pelvic assessments, other treatments	4	28	1	4	28	30	32	38						1	4	28	30	32	38					1	3	28	30	32				0				0					1	2	28
634	3	3	1	4	1		5	13	1	5	13	20	24	28	33					1	5	13	20	24	28	33				1	2	13	20					0				1	1	13			1	1	13
700	3	3	1	4	1		2	23	1	2	23	28								1	2	23	28							1	2	23	28					0				1	1	23			1	1	23
346	3	3	1	1	1		4	26	1	4	26	30	34	38						1	4	26	30	34	38					1	2	26	30					0				1	1	26			1	1	26
658	1	1	1	3	0	Risk factors and recommendations, pelvic assessments, other treatments, Physical examination, Previous obstetric history, nutritional status	2	20	1	2	20	32								1	2	20	32							1	1	32						0				0					1	1	20
240	3	3	1	4	1		3	31	1	3	31	33	36							1	3	31	33	36						1	2	31	36					0				1	1	31			1	1	31
667	2	2	1	3	0	B.p	2	30	1	2	30	32								1	2	30	32							0								0				1	1	30			1	1	30
341	2	2	1	3	1		5	20	1	5	20	24	30	32	38					1	5	20	24	30	32	38				1	1	30						0				1	1	20			1	1	20
122	2	2	1	3	1		3	24	1	3	24	34	36							1	3	24	34	36						1	1	24						0				1	1	24			1	1	24
740	2	2	1	3	0	HB,glucose and protein	7	14	1	7	14	18	20	24	26	30	34			1	3	26	30	34						1	1	14						0				1	1	14			1	1	14
602	1	1	1	1	0	Pelvic assessments, ultrasound reports, other treatments, risk factors and recommendations, x-ray reports, nutritional status, TB status, LC1	2	30	1	2	30	36								1	2	30	36							1	2	30	36					0				1	2	30	36		1	2	30
430	3	3	1	4	1		2	21	1	2	21	31								1	2	21	31							1	1	21						0				1	1	21			1	1	21
870	1	1	1	3	0	Risk factors and recommendations, ultrasound reports, Pelvic assessments, Other treatments, physical examination	3	24	1	3	24	28	38							1	3	24	28	34						1	2	24	28					0				1	1	24			1	2	24
452	3	3	1	3	1		2	20	1	2	20	26								1	2	20	26							1	2	20	26					0				1	1	20			1	1	20
327	2	2	1	3	1		3	16	1	3	16	20	34							1	3	16	20	34						1	1	16						0				1	1	16			1	1	16
457	3	3	1	4	1		3	28	1	3	28	32	36							1	3	28	32	36						1	2	28	32					0				1	1	28			1	1	28
731	1	1	1	1	0	Ultrasound reports, risk factors and recommendations, pelvic assessments, other treatments, previous obstetric history,nutritional status	5	20	1	5	20	24	38	34	36					1	5	20	24	28	34	36				1	2	20	24					0				1	1	20			1	2	20
646	1	1	1	1	0	Ultrasound reports, risk factors and recommendations, pelvic assessments, previous obstetric history	3	20	1	3	20	26	34							1	3	20	26	34						1	1	20						0				0					1	1	20
497	1	1	1	3	0	Ultrasound reports, risk factors and recommendations, pelvic assessments,	2	26	1	2	26	34								1	2	26	34							1	1	26						0				1	1	26			1	1	26
809	2	2	1	3	0	Glucose And protein, HB,Bb,pallor	4	12	1	4	12	20	24	32						1	3	20	24	32						1	1	12						0				1	1	12			1	1	12
274	3	3	1	1	1		7	8	1	7	8	12	16	21	26	30	34			1	6	12	16	21	26	30	34			1	2	8	12					0				1	1	8			1	1	8
408	2	2	1	3	0	B.p	3	26	1	3	26	28	32							1	2	26	32							1	1	26						0				0					1	1	26
303	1	1	1	3	0	Ultrasound reports, pelvic assessments, risk factors and recommendations, oral examination	2	28	1	2	28	37								1	1	28								1	1	28						0				1	1	28			1	1	28
200	1	1	1	3	0	pelvic assessments, oral examination, Anaemia status, previous obstetric history	5	20	1	5	20	24	30	36	40					1	5	20	24	30	36	40				1	1	20						0				1	1	20			1	1	20
181	3	3	1	4	0	Previous obstetric history, urine	2	29	1	2	29	32								1	2	29	32							1	2	39	32					1	1	29		1	1	29			1	1	29
193	1	1	1	3	0	Pelvic assessment, previous obstetric history, risk factors and recommendations, oral examination, anaemia status,	2	28	1	1	28									1	2	28	32							1	2	28	32					0				1	1	28			1	1	28
832	2	2	1	3	0	HB,glucose and protein	6	12	1	6	12	16	20	24	28	30				1	4	20	24	28	30					1	1	12						0				1	1	12			1	1	12
543	2	2	1	3	1		4	18	1	4	18	26	28	36						1	4	18	26	28	36					1	1	18						0				1	1	18			0
627	3	3	1	4	1		3	28	1	3	28	32	36							1	3	28	32	36						1	2	28	32					0				1	1	32			1	1	32
633	3	3	1	4	1		3	27	1	3	27	36	38							1	3	27	36	38						1	1	27						0				0					0
413	2	2	1	3	1		3	18	1	3	18	20	26							1	3	18	20	26						1	1	18						0				1	1	18			1	1	18
447	3	3	1	1	1		4	16	1	4	16	26	30	34						1	4	16	26	30	34					1	2	16	26					0				1	1	16			1	3	16
10	1	1	1	1	0	Ultrasound scan reports, Pelvic assessments, complications of pregnancy , Nutritional status	6	18	1	5	18	26	30	34	36					1	3	22	30	36						1	3	18	22	26				0				1	2	18	22		1	2	18
842	2	2	1	3	1		4	20	1	4	20	22	34	38						1	4	20	22	34	38					1	1	20						0				1	1	20			1	1	20
636	3	3	1	3	1		5	20	1	5	20	24	28	32	37					1	5	20	24	28	32	37				1	2	20	24					0				1	2	20	24		1	2	20
737	2	2	1	1	0	B.p	4	24	1	4	24	26	36	37						1	4	24	26	36	37					1	1	24						0				1	1	24			1	1	24
334	1	1	1	2	0	Previous obstetric history, Risk factors and recommendations, anaemia status, Oral examination, Pelvic assessments,	2	26	1	2	26	28								1	2	26	28							1	1	26						0				1	1	26			1	1	26
89	3	3	1	1	1		4	24	1	4	24	28	30	34						0										1	2	24	28					0				0					1	1	24
469	2	2	1	1	1		8	16	1	8	16	18	20	24	28	32	34	37		1	5	20	24	28	32	34				1	2	16	18					0				1	1	16			1	1	16
139	3	3	1	1	1		3	20	1	3	20	25	31							1	3	20	25	31						1	3	20	25	31				1	1	20		1	1	20			0
718	2	2	1	1	0	Pulse, haemoglobin, proteinuria, weeks of Amenorrhea, fetal heart	3	20	1	2	20	30								1	2	20	30							1	1	20						0				1	1	20			1	1	20
647	2	2	1	1	0	HB,glucose and protein	7	12	1	6	12	14	20	22	28	30				1	7	12	14	20	22	28	28	30		1	1	12						0				1	1	12			1	1	12
191	1	1	1	1	0	Previous obstetric history, risk factors and recommendations, ultrasound reports, oral examination, anaemia, external pelvic assessment	3	20	1	2	20	28								1	3	20	28	34						1	1	20						0				1	1	20			1	1	20
821	2	2	1	3	1		4	28	1	4	28	37	38	40						1	4	28	37	38	40					1	1	28						0				1	1	28			1	1	28
343	3	3	1	1	1		5	6	1	4	6	22	28	37						1	2	11	22							1	2	6	11					0				1	1	6			1	1	6
848	2	2	1	3	1		7	8	1	7	8	10	14	16	22	24	36			1	4	16	22	24	36					0								0				1	1	8			1	1	8
259	2	2	1	1	1		4	22	1	4	22	26	30	32						1	2	22	26							1	1	22						0				1	1	22			1	1	22
105	1	1	1	3	0	Ultrasound Scan results	3	16	1	2	16	20								1	2	16	20							0								0				1	1	16			1	1	16
96	1	1	1	3	0	Nutritional status	2	34	1	1	34									1	2	34	36							1	1	34						0				1	1	34			1	1	34
428	3	3	1	4	1		5	26	1	5	26	30	34	36	40					1	5	26	30	34	36	40				1	2	26	30					0				1	1	26			1	1	26
40	3	3	1	1	1		3	9	1	3	9	20	24							1	2	20	24							0								0				1	1	9			1	1	9
233	1	1	1	3	0	Risk factors and recommendations, Previous obstetrics history	2	24	1	2	24	30								1	2	24	30							1	2	24	30					0				1	1	24			1	1	24
184	3	3	1	4	1		3	32	1	3	32	36	38							1	3	32	36	38						1	2	32	36					0				0					1	1	32
354	2	2	1	3	0	B.p, weight	2	26	1	2	26	34								1	2	26	34							1	1	26						0				0					1	1	26
90	3	3	1	1	1		4	22	1	3	22	26	30							0										1	2	22	26					0				1	1	30			1	2	26
813	2	2	1	1	1		4	18	1	4	18	24	28	36						1	4	18	24	28	36					1	2	18	24					1	1	18		1	1	18			1	1	18
322	1	1	1	3	0	Pelvic assessments, Ultrasound reports , risk factors and recommendations, Anaemia status, Previous obstetric history	3	26	1	3	26	30	34							1	3	26	30	34						1	1	26						0				1	1	26			1	1	26
238	3	3	1	4	1		6	22	1	5	22	26	30	35	38					1	4	22	26	30	35					1	2	22	26					0				1	1	22			1	1	22
361	1	1	1	3	0	Nutritional status, previous obstetric history	4	16	1	4	16	24	30	36						1	4	16	24	30	36					1	2	16	24					0				1	1	16			1	1	16
91	2	2	1	3	1		3	24	1	3	24	26	36							1	3	24	26	36						1	1	24						0				0					1	1	24
299	1	1	1	3	0	Pelvic assessment, anaemia status, oral examination, previous obstetric history	4	20	1	4	20	22	28	36						1	4	20	22	28	36					1	1	20						0				1	1	20			1	1	20
121	1	1	1	1	0	Nutritional Status, family history, previous obstetric history,, Risk factors, ultrasound scan results, pelvic assessment	2	26	1	2	26	34								1	2	26	34							1	2	26	34					0				1	1	26			1	1	26
312	1	1	1	3	0	Risk factors and recommendations, anaemia status, previous obstetric history, Pelvic assessments,	3	22	1	3	22	28	38							1	3	22	28	38						1	1	22						0				1	1	22			1	1	22
363	1	1	1	1	0	Ultrasound reports,risk factors and recommendations, Pelvic assessments	3	24	1	3	24	30	38							1	3	24	30	38						1	2	24	30					0				1	1	24			1	1	24
265	2	2	1	3	1		2	28	1	2	28	32								1	2	28	32							1	1	28						0				0					1	1	28
631	3	3	1	1	1		6	16	1	6	16	21	25	29	32	37				1	6	16	21	25	29	32	37			1	2	16	21					0				1	1	16			1	1	16
701	3	3	1	1	1		5	10	1	5	10	17	21	26	33					1	5	10	17	21	26	33				1	2	10	17					0				1	1	10			1	1	10
722	2	2	1	1	0	Fetal heart	3	20	1	3	20	22	24							1	3	20	22	24						1	2	20	22					0				1	1	20			1	1	20
123	2	2	1	3	1		4	26	1	4	26	28	30	36						1	4	26	28	30	36					1	1	30						0				1	1	26			1	1	26
660	2	2	1	1	0	HB, glucose and protein,tt	3	32	1	3	32	38	39							1	3	32	38	39						0								0				1	1	32			1	1	32
531	3	3	1	4	1		3	30	1	3	30	34	38							1	3	30	34	38						1	2	30	34					0				1	1	34			1	1	34
574	2	2	1	3	0	glucose and Protein	4	20	1	4	20	20	28	36						1	4	20	20	28	36					1	1	20						1	1	20		1	1	20			1	1	20
775	3	3	1	1	1		4	20	1	4	20	25	32	36						1	4	20	25	32	36					1	2	20	25					0				1	1	20			1	1	20
314	1	1	1	2	0	Pelvic assessments, anaemia status, Risk factors and recommendations, HCG tests, Urine tests, Ultrasound reports	3	24	1	3	24	30	36							1	3	24	30	36						1	2	24	30					0				1	1	24			1	1	24
650	2	2	1	3	0	HB,glucose and protein,	4	16	1	4	16	20	26	30						1	4	16	20	26	30					1	1	16						0				1	1	16			1	1	16
397	1	1	1	1	0	Ultrasound reports, risk factors and recommendations, other treatment, pelvic assessments, Previous obstetric history, physical examination	2	28	1	1	36									1	2	28	36							1	2	28	36					0				1	2	28	36		1	2	28
558	2	2	1	3	1		5	20	1	5	20	22	24	26	28					1	5	20	22	24	26	28				1	2	20	22					0				1	1	20			1	1	20
630	3	3	1	1	1		2	32	1	2	32	36								1	2	32	36							1	2	32	36					0				1	1	32			1	1	32
728	1	1	1	3	0	Ultrasound reports, risk factors and recommendations, pelvic assessments	3	18	1	3	18	26	36							1	3	18	26	36						1	3	18	26	36				0				0					1	2	18
869	1	1	1	1	0	Risk factors and recommendations ,ultrasound reports, pelvic assessments, Physical examination, Previous obstetric history	2	24	1	2	24	36								1	2	24	36							1	1	24						0				1	1	24			1	2	24
609	1	1	1	3	0	Ultrasound reports, risk factors and recommendations, pelvic assessments, physical examination,	3	14	1	3	14	18	36							1	2	14	18							1	1	14						0				1	2	14	18		1	2	14
330	1	1	1	3	0	Ultrasound reports, risk factors and recommendations,	3	20	1	3	20	28	34							1	3	20	28	34						1	1	20						0				1	1	20			1	1	20
605	1	1	1	3	0	Nutritional status, physical examination, previous obstetric history, Pelvic assessments, Ultrasound scan, Other treatments,	2	26	1	2	26	37								1	2	26	37							1	1	26						1	1	37		1	2	26	37		1	2	26
300	1	1	1	3	0	Nutritional status, risk factors and recommendations, Pelvic assessments	4	20	1	3	20	26	32							1	3	26	32	36						0								1	1	20		1	1	20			1	1	20
1	1	1	1	1	1		3	24	1	3	24	27	31							1	2	24	27							1	1	27						1	1	35		1	1	24			1	2	24
167	1	1	1	3	0	Nutritional status, Ultrasound reports, pelvic examination, abdominal examination for 1st visit	3	20	1	3	20	26	32							1	3	20	26	32						1	2	20	26					0				1	1	20			1	1	20
302	1	1	1	3	0	Ultrasound reports, pelvic assessment, Risk factors and recommendations	3	28	1	3	28	34	36							1	3	28	34	36						1	1	28						0				1	1	28			1	1	28
362	1	1	1	2	0	Risk factors and recommendations , Pelvic assessments, Other treatments, anemia status	3	28	1	3	28	30	37							1	3	28	30	37						1	3	28	30	37				0				1	2	28	30		1	3	28
607	1	1	1	3	0	Pelvic assessments, risk factors and recommendations, previous obstetric history, Physical examination, family hx	4	12	1	3	12	18	26							1	2	16	26							1	1	12						0				1	2	12	16		1	2	12
33	3	3	1	1	1		7	9	1	7	9	13	17	21	24	29	36			1	6	13	17	21	24	29	36			1	2	9	13					0				1	1	9			1	1	9
781	1	1	1	1	0	Physical examination	2	26	1	2	26	28								1	2	26	28							1	2	26	28					1	1	26		1	1	26			1	2	26
610	1	1	1	2	0	Pelvic assessments, physical examination, ultrasound reports, risk factors and recommendations , nutritional status	3	20	1	3	20	32	36							1	3	20	32	36						1	2	20	36					0				1	2	20	32		1	2	20
839	1	1	1	3	0	Risk factors and recommendations, pelvic assessments	7	10	1	7	10	16	20	26	30	32	36			0										1	2	10	16					1	1	10		1	1	10			1	2	10
400	1	1	1	3	0	Physical examination, ultrasound reports, pelvic assessments, previous obstetric history	3	28	1	3	28	32	36							1	3	28	32	36						1	2	28	32					0				1	1	28			1	1	28
270	3	3	1	4	1		3	25	1	3	25	38	40							1	3	25	38	40						1	1	25						0				1	1	38			1	2	28
284	1	1	1	3	0	Ultrasound reports, risk factors and recommendations, Pelvic assessment	3	26	1	3	26	28	32							1	3	26	28	32						1	2	26	28					1	1	26		1	1	26			1	1	26
769	3	3	1	1	1		6	16	1	6	16	24	28	30	32	37				1	2	16	24							1	2	24	28					0				1	1	16			1	1	16
313	1	1	1	3	0	Nutritional status, Risk factors and recommendations, pelvic assessments	4	18	1	3	18	26	32							1	4	18	26	32	36					1	1	18						0				1	1	18			1	1	18
292	1	1	1	3	0	Risk factors and recommendations, Pelvic assessments, ultrasound reports	6	22	1	5	22	28	32	36	39	40				1	5	22	28	32	36	39				1	1	22						1	1	22		1	1	22			1	1	22
496	1	1	1	3	0	Previous obstetric history, pelvic assessments, Risk factors and recommendations, Ultrasound reports,	2	12	1	2	12	28								1	2	12	28							1	1	12						0				1	1	12			1	1	12
304	1	1	1	3	0	Previous obstetric history, anaemia status, oral examination, Pelvic assessments, risk factors and recommendations	3	24	1	3	24	26	30							1	3	24	26	30						0								0				1	1	24			1	1	24
106	1	1	1	3	1		4	18	1	3	18	22	36							1	4	18	22	34	36					1	2	18	36					1	1	34		1	1	18			1	1	18
239	3	3	1	3	1		6	16	1	2	34	38								1	3	16	34	38						1	2	16	20					0				1	1	16			1	1	16
373	1	1	1	3	0	Physical examination, Pelvic assessments, risk factors and recommendations	3	20	1	3	20	24	28							1	3	20	24	28						0								0				1	1	20			1	1	20
548	1	1	1	1	0	Risk factors and recommendations, ultrasound reports, Pelvic assessments, Previous obstetric history	3	20	1	3	20	26	34							1	3	20	26	34						1	2	20	26					0				1	1	20			1	1	20
49	1	1	1	1	1		6	8	1	2	12	24								1	2	12	24							1	2	8	12					0				0					1	1	8
[truncated: 205 more columns]

## Sheet: Perinatal-data2
CaseID	ANCgluproprovisioncat	ANCHB_condition1	ANCHB_condition2	ANCHB_condition3	ANCstartcat	QOCANCstartvisit	QoCfefo	QoCANCIPTp_sp	QoCANCTT	QoCANCHIV	QoCANCsyphilis	QoCANCglupro	QoCANCHB	QoCANCUscan	QoCANCfetalstatus	QoCANCBP	QoCANCwt	QoCANCpallor	QoCANCfundalht	QoCANChealtheduc	QoCANC	QoCANCcat	ANCHB_visitcombined	ANCHB_visitcombinedcat	ANCHB_provision	ANCHB_provisioncat	QoCperinatal	QoCperinatalcat	Widowed	FormalEmp	Farming	CasualLabourer	Business	MaritalOccupOthers	MaritalOccupNone	poorQoCperinatan	womancondition1	newincome	maternalparitygroup	Agegroup	Educlevel	mstatus	occupation	incomegrouped	ANCrecordType	totalANCvisitstotalANCvisitscat	ANCstarttrimestercat	recommendedtests	recommendedtestscat
810	0	0	0	0	2	0	1	1	1	1	0	0	0	1	0	0	0	0	1	1	8	1	0	0	0	0	3	1	0	0	0	0	0	0	1	0	1	0	2	2	1	1	0	1	2	0	2	2	0
88	0	1	0	0	3	0	0	0	1	1	0	0	0	0	1	1	1	0	0	1	7	0	1	1	1	1	2	0	0	0	0	1	0	0	0	1	1	50000	2	1	1	1	3	1	1	0	2	2	0
433	0	0	0	0	2	0	1	1	1	1	0	0	0	0	1	1	1	0	1	1	10	1	0	0	0	0	3	1	0	0	1	0	0	0	0	0	1	200000	1	2	1	1	3	2	2	0	2	2	0
655	0	0	0	0	2	0	1	1	1	1	0	0	0	0	0	0	1	0	1	1	8	1	0	0	0	0	2	0	0	0	1	0	0	0	0	1	1	250000	2	2	1	1	3	2	2	0	2	1	0
562	0	0	0	0	2	0	1	1	1	1	0	0	0	0	0	0	1	1	1	1	9	1	0	0	0	0	2	0	0	0	1	0	0	0	0	1	1	50000	2	2	1	1	3	1	1	0	2	2	0
145	0	0	0	0	2	0	1	1	0	1	0	0	0	0	0	0	1	1	1	1	8	1	0	0	0	0	2	0	0	0	0	0	1	0	0	1	1	300000	2	2	2	1	3	2	1	0	2	2	0
584	0	0	0	0	2	0	1	1	1	1	0	0	0	0	0	0	0	0	1	1	7	0	0	0	0	0	1	0	0	1	0	0	0	0	0	1	1	400000	2	2	3	1	1	2	1	0	2	2	0
843	0	0	0	0	2	0	1	0	1	1	0	0	0	1	0	0	1	0	1	1	8	1	0	0	0	0	2	0	0	0	1	0	0	0	0	1	1	400000	2	2	1	1	3	2	2	0	2	1	0
146	0	0	0	0	2	0	0	0	0	0	0	0	0	0	0	0	0	0	1	1	3	0	0	0	0	0	2	0	0	0	1	0	0	0	0	1	1	100000	2	2	2	1	3	2	2	0	2	0	0
128	0	0	0	0	2	0	0	0	1	1	0	0	0	0	1	0	1	0	1	1	7	0	0	0	0	0	2	0	0	1	0	0	0	0	0	1	1	300000	2	2	2	1	1	2	1	0	2	1	0
406	0	0	0	0	1	1	1	0	1	1	0	0	0	0	0	0	1	0	1	1	8	1	0	0	0	0	2	0	0	0	0	1	0	0	0	1	1	200000	1	2	2	2	3	2	2	0	1	2	0
205	0	0	0	0	2	0	1	1	1	1	0	0	0	0	1	1	1	0	1	1	10	1	0	0	0	0	2	0	0	0	0	0	0	0	1	1	1	0	2	2	1	1	0	1	2	0	2	1	0
226	0	0	0	0	2	0	1	1	1	1	0	0	0	0	0	1	0	0	1	1	8	1	0	0	0	0	2	0	0	0	1	0	0	0	0	1	1	50000	2	2	1	1	3	1	2	0	2	2	0
51	0	0	0	0	2	0	1	0	1	1	0	0	0	0	1	1	1	0	1	1	9	1	0	0	0	0	3	1	0	0	0	0	1	0	0	0	1	150000	1	1	2	1	3	2	1	0	2	2	0
81	0	0	0	0	2	0	1	1	1	1	0	0	0	0	1	0	0	0	1	0	7	0	0	0	0	0	1	0	0	1	0	0	0	0	0	1	1	200000	1	1	2	2	1	2	1	0	2	1	0
498	0	0	0	0	2	0	1	1	1	1	0	0	0	0	0	0	0	0	1	1	8	1	0	0	0	0	2	0	0	0	0	0	0	0	1	1	0	0	2	2	2	1	0	1	1	1	2	2	0
477	0	0	0	0	2	0	1	0	1	1	0	0	0	0	0	1	1	0	1	1	8	1	0	0	0	0	2	0	0	0	1	0	0	0	0	1	1	150000	2	2	1	1	3	2	2	0	2	2	0
162	0	0	0	0	2	0	1	1	1	1	0	0	0	0	1	0	0	0	1	0	7	0	0	0	0	0	1	0	0	0	0	0	0	0	1	1	1	0	2	2	2	1	0	1	1	0	2	1	0
702	0	0	0	0	2	0	1	1	1	1	0	0	0	0	1	1	1	0	1	1	10	1	0	0	0	0	2	0	0	0	0	0	0	0	1	1	1	0	2	2	1	1	0	1	1	0	2	2	0
188	0	0	0	0	2	0	0	1	1	1	0	0	0	0	0	0	1	0	1	1	7	0	0	0	0	0	2	0	0	0	0	0	1	0	0	1	1	100000	1	2	2	1	3	2	1	0	2	2	0
5	0	1	0	0	2	0	0	0	1	1	0	0	0	1	1	0	1	1	1	1	9	1	1	1	1	1	3	1	0	1	0	0	0	0	0	0	1	900000	1	2	3	1	1	3	1	0	2	2	0
286	0	0	0	0	2	0	0	1	0	1	0	0	0	1	0	0	1	0	1	1	7	0	0	0	0	0	0	0	0	0	1	0	0	0	0	1	1	100000	2	2	2	1	3	2	2	0	2	2	0
589	0	0	0	0	2	0	1	0	1	1	0	0	0	0	1	0	0	0	1	0	6	0	0	0	0	0	0	0	0	0	0	0	1	0	0	1	1	100000	2	3	1	1	3	2	2	0	2	2	0
857	0	0	0	0	2	0	1	0	1	1	0	0	0	0	0	0	1	0	1	1	7	0	0	0	0	0	1	0	0	0	1	0	0	0	0	1	1	400000	2	2	2	1	3	2	2	0	2	2	0
324	0	0	0	0	3	0	1	0	1	1	0	0	0	0	1	0	1	1	1	1	9	1	0	0	0	0	2	0	0	0	1	0	0	0	0	1	1	250000	2	2	1	1	3	2	1	0	2	2	0
155	0	0	0	0	2	0	0	0	0	1	0	0	0	0	1	0	0	0	1	1	5	0	0	0	0	0	0	0	0	0	0	0	0	0	1	1	1	0	1	1	2	1	0	1	2	0	2	1	0
509	0	0	0	0	2	0	1	1	1	1	0	0	0	0	0	0	0	0	1	1	7	0	0	0	0	0	0	0	0	0	0	0	0	0	1	1	1	0	2	2	2	1	0	1	2	0	2	2	0
392	0	0	0	0	3	0	1	0	0	1	0	0	0	0	1	0	1	0	1	1	7	0	0	0	0	0	1	0	0	0	1	0	0	0	0	1	1	300000	2	2	1	1	3	2	1	0	2	2	0
66	0	0	0	0	2	0	1	1	1	1	0	0	0	0	1	1	1	0	1	1	10	1	0	0	0	0	3	1	0	0	1	0	0	0	0	0	1	50000	3	2	1	1	3	1	2	0	2	2	0
125	0	0	0	0	2	0	0	1	1	1	0	0	0	1	0	0	0	0	1	1	7	0	0	0	0	0	2	0	0	0	1	0	0	0	0	1	1	50000	2	2	1	1	3	1	2	0	2	2	0
212	0	0	0	0	1	1	1	1	0	1	0	0	0	0	1	0	0	0	1	1	8	1	0	0	0	0	1	0	0	0	0	0	0	0	1	1	1	0	2	2	1	1	0	1	2	0	1	2	0
587	0	0	0	0	2	0	1	1	1	1	0	0	0	1	0	0	0	0	1	0	7	0	0	0	0	0	0	0	0	0	0	0	0	0	1	1	1	0	2	2	2	1	0	1	2	0	2	2	0
93	0	0	0	0	2	0	1	1	1	1	0	0	0	0	1	0	0	0	1	1	8	1	0	0	0	0	1	0	0	1	0	0	0	0	0	1	1	100000	2	2	3	1	1	2	2	0	2	1	0
69	0	0	0	0	2	0	1	0	1	1	0	0	0	0	1	0	0	0	1	1	7	0	0	0	0	0	0	0	0	0	0	0	1	0	0	1	1	100000	1	2	2	2	3	2	2	0	2	1	0
623	0	0	0	0	2	0	1	1	0	0	0	0	0	0	1	1	1	0	1	1	8	1	0	0	0	0	4	1	0	0	0	0	0	0	1	0	1	0	1	2	2	1	0	1	2	0	2	2	0
249	0	0	0	0	2	0	0	1	1	1	0	0	0	0	1	0	0	0	1	0	6	0	0	0	0	0	1	0	0	0	0	0	0	0	1	1	1	0	2	2	2	1	0	1	1	0	2	1	0
501	0	0	0	0	2	0	1	1	1	1	0	0	0	0	0	0	0	0	0	1	6	0	0	0	0	0	2	0	0	0	0	0	0	1	0	1	0	70000	1	2	2	1	3	1	2	0	2	2	0
815	0	0	0	0	2	0	1	1	0	1	0	0	0	0	0	0	0	0	1	0	5	0	0	0	0	0	0	0	0	0	0	0	0	0	1	1	1	0	2	2	1	1	0	1	2	0	2	2	0
579	0	0	0	0	2	0	1	1	1	1	0	0	0	0	0	0	1	0	1	1	8	1	0	0	0	0	1	0	0	0	0	0	0	0	1	1	1	0	1	1	2	1	0	1	1	0	2	2	0
858	0	0	0	0	2	0	1	0	1	0	0	0	0	0	0	0	0	0	1	1	5	0	0	0	0	0	1	0	0	0	1	0	0	0	0	1	1	200000	2	2	1	1	3	2	2	0	2	1	0
698	0	0	0	0	2	0	1	1	1	1	0	0	0	0	1	1	1	0	1	1	10	1	0	0	0	0	2	0	0	0	1	0	0	0	0	1	1	100000	2	2	1	1	3	2	2	0	2	2	0
73	0	0	0	0	2	0	1	1	0	1	0	0	0	0	1	0	0	0	1	1	7	0	0	0	0	0	2	0	0	0	1	0	0	0	0	1	1	300000	2	2	1	1	3	2	2	0	2	2	0
356	0	0	0	0	2	0	1	1	0	1	0	0	0	0	0	0	0	0	1	1	6	0	0	0	0	0	1	0	0	0	1	0	0	0	0	1	1	100000	4	3	1	1	3	2	1	0	2	1	0
475	0	0	0	0	2	0	0	1	1	1	0	0	0	0	0	0	0	0	1	1	6	0	0	0	0	0	0	0	0	0	0	0	0	0	1	1	1	0	2	2	1	1	0	1	2	0	2	2	0
786	0	0	0	0	2	0	0	1	1	1	0	0	0	0	0	0	0	0	1	1	6	0	0	0	0	0	0	0	0	0	0	0	0	0	1	1	1	0	1	1	2	2	0	1	2	0	2	2	0
830	0	0	0	0	2	0	1	0	0	1	0	0	0	0	0	0	0	0	1	0	4	0	0	0	0	0	0	0	0	0	0	0	0	0	1	1	1	0	1	1	1	2	0	1	2	0	2	2	0
450	0	0	0	0	1	1	1	0	1	1	0	0	0	0	0	1	1	0	1	1	10	1	0	0	0	0	2	0	0	0	1	0	0	0	0	1	1	50000	3	3	1	1	3	1	2	1	1	2	0
841	0	1	0	0	2	0	1	1	1	1	0	0	0	0	0	0	1	0	1	1	8	1	1	1	1	1	1	0	0	0	0	0	0	0	1	1	1	0	2	2	1	1	0	1	2	0	2	3	0
674	0	0	0	0	2	0	1	1	1	1	0	0	0	0	0	0	0	0	1	1	7	0	0	0	0	0	1	0	0	0	0	0	0	0	1	1	1	0	1	2	2	1	0	1	2	0	2	2	0
308	0	0	0	0	3	0	1	0	1	1	0	0	0	0	1	1	1	0	1	1	9	1	0	0	0	0	2	0	0	0	1	0	0	0	0	1	1	150000	2	2	1	1	3	2	2	0	2	2	0
386	0	0	0	0	2	0	1	1	1	1	0	0	0	0	0	0	0	0	1	1	7	0	0	0	0	0	1	0	0	1	0	0	0	0	0	1	1	150000	2	2	2	1	1	2	2	0	2	1	0
601	0	0	0	0	1	1	1	0	1	1	0	0	0	0	0	0	1	0	1	1	8	1	0	0	0	0	3	1	0	0	1	0	0	0	0	0	1	50000	1	1	1	2	3	1	2	0	1	2	0
461	0	1	0	0	2	0	1	1	0	1	0	0	0	0	0	0	0	0	1	1	6	0	1	1	1	1	0	0	0	0	0	0	1	0	0	1	1	40000	3	2	1	1	3	1	2	0	2	3	0
567	0	0	0	0	2	0	1	0	1	1	0	0	0	0	0	0	1	0	1	1	7	0	0	0	0	0	1	0	0	0	1	0	0	0	0	1	1	100000	1	1	1	1	3	2	2	0	2	2	0
847	0	0	0	0	2	0	1	1	1	1	0	0	0	0	0	0	0	0	1	1	7	0	0	0	0	0	0	0	0	0	0	0	0	0	1	1	1	0	1	1	2	1	0	1	2	0	2	2	0
294	0	0	0	0	2	0	0	1	1	1	0	0	0	0	0	0	0	0	1	1	6	0	0	0	0	0	2	0	0	0	0	0	0	0	1	1	1	0	1	1	3	2	0	1	1	0	2	2	0
41	0	0	0	0	2	0	1	1	1	1	0	0	0	1	1	1	1	0	1	1	11	1	0	0	0	0	3	1	0	0	0	0	1	0	0	0	1	200000	2	2	2	1	3	2	1	0	2	2	0
772	0	0	0	0	2	0	1	1	1	1	0	0	0	0	0	0	0	0	1	1	7	0	0	0	0	0	1	0	0	0	1	0	0	0	0	1	1	200000	2	2	2	1	3	2	2	0	2	1	0
412	0	0	0	0	1	1	1	1	1	0	0	0	0	0	0	0	1	0	1	1	8	1	0	0	0	0	2	0	0	0	0	0	1	0	0	1	1	300000	2	2	2	1	3	2	1	0	1	2	0
573	0	0	0	0	1	1	1	1	1	1	0	0	0	0	0	0	0	0	1	1	8	1	0	0	0	0	1	0	0	0	0	1	0	0	0	1	1	40000	2	2	2	1	3	1	1	0	1	2	0
29	0	0	0	0	2	0	0	0	0	1	0	0	0	0	1	0	0	0	1	0	4	0	0	0	0	0	0	0	0	1	0	0	0	0	0	1	1	200000	2	2	2	1	1	2	2	0	2	1	0
571	0	1	0	0	2	0	1	1	0	1	0	0	0	0	0	0	0	0	1	1	6	0	1	1	1	1	0	0	0	0	0	0	0	0	1	1	1	0	2	2	1	1	0	1	2	0	2	3	0
316	0	0	0	0	3	0	1	0	1	1	0	0	0	0	1	0	1	0	1	1	8	1	0	0	0	0	3	1	0	0	1	0	0	0	0	0	1	300000	2	2	2	1	3	2	1	0	2	2	0
695	0	0	0	0	2	0	1	1	1	1	0	0	0	0	1	1	1	0	1	1	10	1	0	0	0	0	2	0	0	0	0	0	0	0	1	1	1	0	1	2	2	1	0	1	1	0	2	2	0
423	0	1	0	0	2	0	1	1	1	1	0	0	0	0	0	0	0	0	1	1	7	0	1	1	1	1	1	0	0	0	0	0	0	0	1	1	1	0	3	3	1	1	0	1	2	0	2	3	0
520	0	0	0	0	3	0	1	0	1	1	0	0	0	0	1	1	1	0	1	1	9	1	0	0	0	0	2	0	0	0	1	0	0	0	0	1	1	100000	2	2	1	1	3	2	2	0	2	2	0
367	0	0	0	0	2	0	1	1	1	1	0	0	0	0	0	1	1	1	1	0	9	1	0	0	0	0	2	0	0	0	0	0	1	0	0	1	1	150000	2	2	1	1	3	2	1	0	2	2	0
37	0	0	0	0	2	0	0	1	1	1	0	0	0	0	0	0	0	0	0	1	5	0	0	0	0	0	0	0	0	1	0	0	0	0	0	1	1	200000	1	2	3	1	1	2	2	0	2	2	0
426	0	0	0	0	2	0	1	1	1	1	0	0	0	0	0	0	0	0	1	1	7	0	0	0	0	0	0	0	0	1	0	0	0	0	0	1	1	200000	1	2	2	1	1	2	2	0	2	2	0
711	0	0	0	0	1	1	1	0	1	1	0	0	0	0	0	0	0	0	1	1	7	0	0	0	0	0	0	0	0	0	0	0	0	0	1	1	1	0	2	2	1	1	0	1	2	0	1	2	0
219	0	0	0	0	1	1	1	0	1	1	0	0	0	0	1	1	1	0	1	1	10	1	0	0	0	0	2	0	0	0	0	0	0	0	1	1	1	0	1	1	1	1	0	1	1	0	1	1	0
376	0	1	0	0	2	0	1	1	1	1	0	0	0	0	1	0	0	0	1	0	7	0	1	1	1	1	1	0	0	1	0	0	0	0	0	1	1	300000	2	2	3	1	1	2	1	0	2	3	0
503	0	0	0	0	3	0	1	0	1	1	0	0	0	0	1	0	0	1	1	1	8	1	0	0	0	0	2	0	0	0	1	0	0	0	0	1	1	300000	1	1	1	2	3	2	1	0	2	2	0
182	0	0	0	0	2	0	1	1	1	0	0	0	0	0	1	1	1	0	1	1	9	1	0	0	0	0	2	0	0	0	0	0	0	0	1	1	1	0	2	2	2	1	0	1	2	0	2	2	0
26	0	0	0	0	1	1	1	1	0	0	0	0	0	1	0	0	0	0	1	1	7	0	0	0	0	0	1	0	0	1	0	0	0	0	0	1	1	100000	2	2	2	1	1	2	2	0	1	1	0
859	0	0	0	0	2	0	1	0	1	1	0	0	0	1	0	0	0	0	1	1	7	0	0	0	0	0	1	0	0	0	1	0	0	0	0	1	1	150000	2	2	1	1	3	2	1	0	2	1	0
163	0	0	0	0	2	0	1	1	1	1	0	0	0	0	1	0	0	0	1	1	8	1	0	0	0	0	1	0	0	0	0	0	0	1	0	1	1	100000	1	1	2	2	3	2	2	0	2	2	0
749	0	0	0	0	2	0	1	0	0	1	0	0	0	0	0	0	0	0	1	0	4	0	0	0	0	0	1	0	0	0	0	0	0	0	1	1	1	0	3	2	2	1	0	1	2	0	2	2	0
75	0	0	0	0	2	0	1	0	0	1	0	0	0	0	1	0	0	0	1	1	6	0	0	0	0	0	1	0	0	0	0	0	0	0	1	1	1	0	2	2	2	1	0	1	2	0	2	1	0
222	0	0	0	0	2	0	1	1	1	1	0	0	0	0	1	1	1	0	1	1	10	1	0	0	0	0	2	0	0	0	1	0	0	0	0	1	1	100000	2	2	1	1	3	2	1	0	2	1	0
255	0	0	0	0	2	0	1	1	1	1	0	0	0	0	1	0	0	0	1	1	8	1	0	0	0	0	2	0	0	1	0	0	0	0	0	1	1	450000	1	2	2	1	1	2	1	0	2	2	0
675	0	0	0	0	2	0	1	0	1	1	0	0	0	0	0	0	0	0	0	1	5	0	0	0	0	0	0	0	0	1	0	0	0	0	0	1	1	300000	2	2	2	1	1	2	1	0	2	2	0
17	0	0	0	0	2	0	1	1	1	1	0	0	0	0	1	0	1	0	1	0	8	1	0	0	0	0	1	0	0	0	1	0	0	0	0	1	1	25000	2	1	1	1	3	1	1	0	2	1	0
683	0	0	0	0	2	0	1	1	0	1	0	0	0	0	0	0	0	0	1	1	6	0	0	0	0	0	0	0	0	0	0	0	1	0	0	1	1	100000	2	2	1	1	3	2	2	0	2	2	0
171	0	0	0	0	2	0	0	1	1	1	0	0	0	0	1	1	1	0	1	1	9	1	0	0	0	0	2	0	0	0	1	0	0	0	0	1	1	100000	2	2	1	1	3	2	1	0	2	2	0
689	0	0	0	0	2	0	1	1	1	1	0	0	0	0	0	0	0	0	1	1	7	0	0	0	0	0	0	0	0	0	0	0	0	0	1	1	1	0	2	2	2	1	0	1	2	0	2	2	0
554	0	0	0	0	2	0	1	1	1	1	0	0	0	0	0	0	1	0	1	1	8	1	0	0	0	0	3	1	0	0	1	0	0	0	0	0	1	250000	2	2	1	1	3	2	2	0	2	2	0
395	0	0	0	0	3	0	1	0	1	1	0	0	0	0	1	0	1	0	1	1	8	1	0	0	0	0	2	0	0	0	1	0	0	0	0	1	1	500000	3	2	1	1	3	2	1	0	2	2	0
600	0	0	0	0	3	0	1	0	1	1	0	0	0	0	1	0	0	0	1	1	7	0	0	0	0	0	1	0	0	0	1	0	0	0	0	1	1	400000	2	1	1	1	3	2	2	0	2	2	0
390	0	0	0	0	2	0	1	1	1	1	0	0	0	0	0	0	1	0	1	1	8	1	0	0	0	0	2	0	0	0	0	0	1	0	0	1	1	300000	2	2	2	1	3	2	1	0	2	2	0
235	0	0	0	0	2	0	0	1	1	1	0	0	0	0	1	1	1	0	1	1	9	1	0	0	0	0	2	0	0	0	0	1	0	0	0	1	1	150000	3	3	1	1	3	2	2	0	2	2	0
425	0	0	0	0	3	0	1	0	1	1	0	0	0	0	1	1	1	0	1	1	9	1	0	0	0	0	2	0	0	0	1	0	0	0	0	1	1	300000	2	2	1	1	3	2	2	0	2	2	0
854	0	0	0	0	2	0	1	1	1	1	0	0	0	1	0	0	0	0	1	1	8	1	0	0	0	0	3	1	0	1	0	0	0	0	0	0	1	800000	1	2	3	1	1	3	2	0	2	2	0
252	0	0	0	0	2	0	1	1	1	1	0	0	0	0	1	0	0	0	1	1	8	1	0	0	0	0	3	1	0	0	0	0	0	0	1	0	1	0	1	1	1	1	0	1	1	0	2	2	0
355	0	0	0	0	2	0	1	1	0	1	0	0	0	0	0	0	0	0	0	1	5	0	0	0	0	0	1	0	0	0	0	0	0	0	1	1	1	0	1	1	1	1	0	1	2	0	2	1	0
585	0	1	0	0	2	0	1	1	1	1	0	0	0	0	0	0	0	0	1	1	7	0	1	1	1	1	0	0	0	0	0	0	0	0	1	1	1	0	2	2	1	1	0	1	2	0	2	3	0
485	0	1	0	0	2	0	1	1	1	1	0	0	0	0	0	0	0	0	1	1	7	0	1	1	1	1	0	0	0	0	0	0	0	0	1	1	1	0	1	2	2	2	0	1	2	0	2	3	0
209	0	0	0	0	2	0	0	1	0	1	0	0	0	0	0	0	0	0	0	1	4	0	0	0	0	0	1	0	0	0	0	0	0	0	1	1	1	0	1	1	2	1	0	1	2	0	2	2	0
552	0	0	0	0	2	0	1	1	0	1	0	0	0	0	0	0	0	0	1	1	6	0	0	0	0	0	1	0	0	0	1	0	0	0	0	1	1	100000	1	1	1	1	3	2	2	0	2	2	0
168	0	0	0	0	3	0	1	0	1	1	0	0	0	0	1	0	1	0	1	1	8	1	0	0	0	0	3	1	0	0	1	0	0	0	0	0	1	20000	1	1	1	2	3	1	2	0	2	2	0
263	0	0	0	0	2	0	1	1	0	1	0	0	0	0	1	0	0	0	1	1	7	0	0	0	0	0	0	0	0	0	0	0	0	0	1	1	1	0	2	2	1	1	0	1	2	0	2	1	0
765	0	0	0	0	2	0	0	1	1	1	0	0	0	0	0	1	1	0	1	1	8	1	0	0	0	0	3	1	0	0	1	0	0	0	0	0	1	100000	1	1	1	1	3	2	2	0	2	2	0
495	0	0	0	0	3	0	1	0	1	1	0	0	0	0	1	0	0	0	1	1	7	0	0	0	0	0	1	0	0	0	0	0	1	0	0	1	1	400000	2	2	2	1	3	2	2	0	2	2	0
541	0	0	0	0	2	0	1	1	1	1	0	0	0	0	0	0	0	0	1	1	7	0	0	0	0	0	0	0	0	0	0	0	0	0	1	1	1	0	2	2	1	1	0	1	2	0	2	2	0
221	0	0	0	0	1	1	1	1	1	1	0	0	0	0	0	1	1	0	0	1	9	1	0	0	0	0	2	0	0	0	0	0	0	0	1	1	1	0	2	2	1	1	0	1	1	0	1	1	0
570	0	0	0	0	3	0	1	0	1	1	0	0	0	0	1	0	1	0	1	1	8	1	0	0	0	0	3	1	0	0	0	0	0	0	1	0	1	0	2	2	1	1	0	1	2	0	2	2	0
551	0	0	0	0	2	0	0	0	1	1	0	0	0	0	0	1	0	0	1	1	6	0	0	0	0	0	0	0	0	0	1	0	0	0	0	1	1	250000	2	2	2	1	3	2	1	0	2	2	0
463	0	0	0	0	2	0	0	1	0	1	0	0	0	0	0	0	0	0	1	1	5	0	0	0	0	0	0	0	0	0	0	0	1	0	0	1	1	50000	2	2	2	1	3	1	2	0	2	2	0
739	0	0	0	0	2	0	1	1	1	1	0	0	0	0	0	0	0	0	0	1	6	0	0	0	0	0	0	0	0	0	0	0	0	0	1	1	1	0	2	3	2	1	0	1	2	0	2	2	0
261	0	0	0	0	2	0	1	1	1	1	0	0	0	0	1	0	0	0	1	1	8	1	0	0	0	0	1	0	0	0	0	0	1	0	0	1	1	100000	2	2	2	1	3	2	2	0	2	1	0
816	0	0	0	0	2	0	1	1	1	1	0	0	0	0	1	0	0	0	1	1	8	1	0	0	0	0	1	0	0	0	0	0	0	0	1	1	1	0	2	2	2	1	0	1	2	0	2	2	0
176	0	0	0	0	3	0	1	0	1	1	0	0	0	0	1	1	1	0	1	1	9	1	0	0	0	0	2	0	0	0	1	0	0	0	0	1	1	50000	2	2	1	1	3	1	2	0	2	2	0
612	0	0	0	0	2	0	1	1	1	1	0	0	0	0	0	0	1	0	1	1	8	1	0	0	0	0	1	0	0	0	0	0	0	0	1	1	1	0	2	2	3	2	0	1	2	0	2	2	0
790	0	0	0	0	2	0	1	1	1	1	0	0	0	0	0	0	0	0	1	1	7	0	0	0	0	0	2	0	0	0	1	0	0	0	0	1	1	150000	1	1	1	1	3	2	2	0	2	2	0
800	0	0	0	0	3	0	0	0	1	1	0	0	0	0	1	0	0	0	1	1	6	0	0	0	0	0	0	0	0	0	0	0	0	0	1	1	1	0	2	1	1	1	0	1	2	0	2	2	0
852	0	0	0	0	2	0	1	0	1	1	0	0	0	0	1	1	1	1	1	1	10	1	0	0	0	0	1	0	0	0	0	0	0	0	1	1	1	0	2	2	1	1	0	1	1	0	2	2	0
315	0	0	0	0	3	0	1	0	1	1	0	0	0	0	1	0	0	0	1	1	7	0	0	0	0	0	2	0	0	0	0	0	1	0	0	1	1	150000	1	1	2	2	3	2	2	0	2	2	0
74	0	0	0	0	3	0	1	0	0	1	0	0	0	1	1	0	0	0	1	1	7	0	0	0	0	0	0	0	0	0	0	0	0	0	1	1	1	0	2	2	1	1	0	1	2	0	2	2	0
822	0	0	0	0	2	0	1	1	1	1	0	0	0	0	0	0	0	0	1	1	7	0	0	0	0	0	0	0	0	0	0	0	0	0	1	1	1	0	2	2	1	1	0	1	2	0	2	2	0
154	0	0	0	0	2	0	1	1	0	1	0	0	0	0	1	0	0	0	1	0	6	0	0	0	0	0	0	0	0	0	0	1	0	0	0	1	1	30000	3	2	1	1	3	1	2	0	2	1	0
493	0	0	0	0	2	0	1	1	0	1	0	0	0	0	0	0	0	1	1	1	7	0	0	0	0	0	0	0	0	0	0	0	0	1	0	1	1	700000	2	2	2	1	3	3	1	0	2	2	0
438	0	0	0	0	2	0	1	0	1	1	0	0	0	0	0	0	1	0	1	1	7	0	0	0	0	0	1	0	0	0	1	0	0	0	0	1	1	100000	2	2	1	1	3	2	2	0	2	2	0
138	0	0	0	0	2	0	0	1	1	0	0	0	0	0	1	1	1	0	1	1	8	1	0	0	0	0	3	1	0	0	1	0	0	0	0	0	1	100000	2	2	1	1	3	2	1	0	2	1	0
460	0	1	0	0	2	0	1	1	1	1	0	0	0	0	0	0	0	0	1	1	7	0	1	1	1	1	0	0	0	0	0	0	0	0	1	1	1	0	2	1	2	1	0	1	2	0	2	3	0
258	0	0	0	0	1	1	1	1	1	1	0	0	0	0	1	0	0	0	1	1	9	1	0	0	0	0	2	0	0	0	0	1	0	0	0	1	1	100000	1	2	2	2	3	2	2	0	1	2	0
845	0	0	0	0	2	0	1	1	1	1	0	0	0	0	1	0	0	0	1	0	7	0	0	0	0	0	1	0	0	0	0	0	0	0	1	1	1	0	1	2	3	2	0	1	2	0	2	2	0
465	0	0	0	0	2	0	1	1	0	1	0	0	0	0	0	1	1	0	1	1	8	1	0	0	0	0	1	0	0	0	1	0	0	0	0	1	1	800000	2	3	1	1	3	3	1	0	2	2	0
596	0	1	0	0	2	0	1	1	1	1	0	0	0	0	0	0	0	0	1	1	7	0	1	1	1	1	0	0	0	0	0	0	0	0	1	1	1	0	2	2	2	1	0	1	2	0	2	3	0
855	0	0	0	0	2	0	1	0	0	1	0	0	0	0	0	0	1	0	1	1	6	0	0	0	0	0	2	0	0	0	1	0	0	0	0	1	1	400000	3	2	2	1	3	2	1	0	2	1	0
751	0	0	0	0	1	1	1	1	1	1	0	0	0	1	0	0	0	1	0	1	10	1	0	0	0	0	2	0	0	0	0	0	0	0	1	1	1	0	1	2	2	1	0	1	1	1	1	2	0
6	0	0	0	0	2	0	1	0	1	1	0	0	0	0	1	1	1	1	1	1	10	1	0	0	0	0	2	0	0	0	1	0	0	0	0	1	1	50000	2	2	2	1	3	1	1	0	2	1	0
8	0	0	0	0	2	0	0	0	1	1	0	0	0	0	0	1	0	0	0	1	5	0	0	0	0	0	1	0	0	0	0	0	1	0	0	1	1	500000	2	2	2	1	3	2	2	0	2	1	0
792	0	0	0	0	1	1	0	0	1	1	0	0	0	0	0	1	1	0	1	1	8	1	0	0	0	0	2	0	0	0	1	0	0	0	0	1	1	300000	2	2	2	1	3	2	1	0	1	2	0
480	0	1	0	0	3	0	1	0	1	1	0	0	0	0	1	0	0	0	1	1	7	0	1	1	1	1	1	0	0	0	0	0	0	0	1	1	1	0	2	2	1	1	0	1	2	0	2	3	0
528	0	0	0	0	2	0	1	1	1	1	0	0	0	0	1	1	1	0	1	1	10	1	0	0	0	0	2	0	0	0	0	0	0	0	1	1	1	0	2	2	1	1	0	1	1	0	2	2	0
131	0	0	0	0	2	0	1	1	1	1	0	0	0	0	1	0	0	0	1	1	8	1	0	0	0	0	1	0	0	0	0	1	0	0	0	1	1	60000	2	2	2	1	3	1	1	0	2	1	0
234	0	0	0	0	3	0	1	0	1	1	0	0	0	0	1	1	1	0	1	1	9	1	0	0	0	0	2	0	0	0	1	0	0	0	0	1	1	50000	2	1	1	1	3	1	2	0	2	2	0
3	0	0	0	0	2	0	0	0	1	1	0	0	0	0	0	1	1	0	1	1	7	0	0	0	0	0	0	0	0	0	0	0	0	1	0	1	1	300000	2	2	2	1	3	2	1	0	2	1	0
474	0	0	0	0	2	0	1	1	1	1	0	0	0	0	0	0	0	0	1	0	6	0	0	0	0	0	0	0	0	0	0	0	0	0	1	1	1	0	2	2	1	1	0	1	2	0	2	2	0
92	0	0	0	0	2	0	1	1	1	1	0	0	0	0	1	0	1	0	1	1	9	1	0	0	0	0	1	0	0	0	0	0	0	0	1	1	1	0	2	2	2	1	0	1	1	0	2	1	0
755	0	0	0	0	2	0	1	1	1	0	0	0	0	0	0	0	0	0	1	1	6	0	0	0	0	0	1	0	0	0	0	0	0	0	1	1	1	0	1	1	2	1	0	1	2	0	2	2	0
745	0	0	0	0	2	0	1	0	1	1	0	0	0	0	0	0	1	0	1	1	7	0	0	0	0	0	1	0	0	0	1	0	0	0	0	1	1	200000	2	2	1	1	3	2	2	0	2	1	0
137	0	0	0	0	2	0	1	1	1	0	0	0	0	0	1	1	1	0	1	1	9	1	0	0	0	0	2	0	0	0	1	0	0	0	0	1	1	100000	2	2	1	1	3	2	2	0	2	0	0
720	0	0	0	0	2	0	1	1	1	1	0	0	0	0	0	0	0	0	1	1	7	0	0	0	0	0	1	0	0	0	0	0	0	1	0	1	1	200000	1	1	2	1	3	2	2	0	2	2	0
481	0	1	0	0	2	0	1	1	1	1	0	0	0	0	0	0	0	0	1	1	7	0	1	1	1	1	0	0	0	0	0	0	0	0	1	1	1	0	1	1	2	1	0	1	2	0	2	3	0
555	0	0	0	0	3	0	1	0	1	1	0	0	0	0	0	0	0	0	1	1	6	0	0	0	0	0	1	0	0	1	0	0	0	0	0	1	1	400000	2	2	3	1	1	2	2	0	2	2	0
22	0	0	0	0	2	0	0	1	0	1	0	0	0	0	1	1	0	0	1	1	7	0	0	0	0	0	2	0	0	0	1	0	0	0	0	1	1	50000	2	2	1	1	3	1	2	0	2	1	0
23	0	0	0	0	2	0	1	1	0	0	0	0	0	0	1	0	0	0	0	1	5	0	0	0	0	0	2	0	0	0	1	0	0	0	0	1	1	200000	1	1	1	2	3	2	2	0	2	0	0
370	0	0	0	0	2	0	1	1	1	1	0	0	0	0	0	1	1	0	1	1	9	1	0	0	0	0	3	1	0	0	0	0	0	0	1	0	1	0	2	2	3	1	0	1	2	0	2	2	0
478	0	0	0	0	2	0	1	1	1	1	0	0	0	0	0	0	1	0	1	1	8	1	0	0	0	0	2	0	0	1	0	0	0	0	0	1	1	500000	2	2	3	1	1	2	1	0	2	2	0
719	0	0	0	0	3	0	1	0	1	1	0	0	0	0	1	0	1	0	1	1	8	1	0	0	0	0	2	0	0	0	0	0	0	0	1	1	1	0	1	2	2	1	0	1	1	0	2	2	0
591	0	0	0	0	2	0	0	0	1	1	0	0	0	0	0	0	1	0	1	1	6	0	0	0	0	0	1	0	0	1	0	0	0	0	0	1	1	400000	1	2	3	1	1	2	1	0	2	2	0
275	0	0	0	0	2	0	0	0	1	1	0	0	0	0	0	0	0	0	1	1	5	0	0	0	0	0	1	0	0	0	1	0	0	0	0	1	1	30000	2	2	1	1	3	1	2	0	2	2	0
4	0	1	0	0	2	0	0	0	1	1	0	0	0	0	1	1	1	0	1	1	8	1	1	1	1	1	2	0	0	0	1	0	0	0	0	1	1	150000	3	2	1	1	3	2	1	0	2	2	0
50	0	1	0	0	2	0	1	1	1	1	0	0	0	0	1	0	1	0	1	1	9	1	1	1	1	1	2	0	0	0	0	0	1	0	0	1	1	300000	2	2	1	1	3	2	2	0	2	3	0
750	0	0	0	0	2	0	1	0	1	1	0	0	0	0	0	0	0	0	1	1	6	0	0	0	0	0	0	0	0	0	0	0	0	0	1	1	1	0	2	1	1	1	0	1	2	0	2	2	0
787	0	0	0	0	1	1	1	1	1	1	0	0	0	0	0	0	0	1	0	1	8	1	0	0	0	0	1	0	0	0	0	0	0	0	1	1	1	0	2	2	2	1	0	1	1	0	1	2	0
608	0	0	0	0	3	0	1	0	1	1	0	0	0	0	1	0	0	0	1	1	7	0	0	0	0	0	2	0	0	0	0	0	1	0	0	1	1	800000	3	3	2	1	3	3	1	0	2	2	0
464	0	0	0	0	2	0	1	1	1	1	0	0	0	0	0	0	0	0	1	1	7	0	0	0	0	0	0	0	0	0	0	0	0	0	1	1	1	0	2	1	1	1	0	1	2	0	2	2	0
704	0	0	0	0	2	0	1	1	1	1	0	0	0	0	1	1	1	0	1	1	10	1	0	0	0	0	3	1	0	0	1	0	0	0	0	0	1	100000	1	1	1	1	3	2	1	0	2	2	0
851	0	0	0	0	2	0	1	1	1	1	0	0	0	0	0	0	1	0	1	1	8	1	0	0	0	0	1	0	0	0	0	0	0	0	1	1	1	0	2	3	2	1	0	1	2	0	2	2	0
572	0	0	0	0	2	0	0	1	0	0	0	0	0	0	0	0	0	0	1	1	4	0	0	0	0	0	0	0	0	0	0	0	0	0	1	1	1	0	1	1	2	2	0	1	2	0	2	2	0
195	0	0	0	0	2	0	0	1	1	1	0	0	0	0	0	0	0	0	1	1	6	0	0	0	0	0	1	0	0	0	1	0	0	0	0	1	1	100000	3	2	1	1	3	2	2	0	2	2	0
298	0	0	0	0	2	0	1	1	0	0	0	0	0	0	0	0	0	0	1	1	5	0	0	0	0	0	1	0	0	0	1	0	0	0	0	1	1	300000	2	2	2	1	3	2	2	0	2	0	0
80	0	0	0	0	2	0	1	1	1	1	0	0	0	0	0	0	0	0	1	1	7	0	0	0	0	0	0	0	0	0	0	0	1	0	0	1	1	30000	2	2	2	1	3	1	1	0	2	1	0
186	0	0	0	0	2	0	0	0	1	0	0	0	0	0	0	0	0	0	0	1	3	0	0	0	0	0	1	0	0	0	1	0	0	0	0	1	1	50000	2	2	1	1	3	1	1	0	2	0	0
738	0	0	0	0	2	0	1	1	1	1	0	0	0	0	0	0	0	0	1	1	7	0	0	0	0	0	1	0	0	0	0	0	0	0	1	1	1	0	2	2	2	1	0	1	2	0	2	2	0
67	0	0	0	0	3	0	1	0	1	1	0	0	0	0	1	1	1	0	1	1	9	1	0	0	0	0	3	1	0	0	1	0	0	0	0	0	1	200000	2	2	1	1	3	2	2	0	2	2	0
276	0	0	0	0	2	0	0	1	1	1	0	0	0	1	0	0	0	0	1	1	7	0	0	0	0	0	2	0	0	0	0	0	1	0	0	1	1	400000	1	2	3	1	3	2	2	0	2	2	0
808	0	0	0	0	2	0	1	1	0	1	0	0	0	0	0	0	0	0	1	0	5	0	0	0	0	0	1	0	0	0	0	0	0	0	1	1	1	0	2	2	2	1	0	1	2	0	2	2	0
403	0	0	0	0	2	0	1	0	0	1	0	0	0	0	0	1	1	0	1	1	7	0	0	0	0	0	2	0	0	0	0	0	0	0	1	1	1	0	3	3	1	1	0	1	1	0	2	2	0
378	0	0	0	0	2	0	1	0	1	1	0	0	0	0	0	0	1	0	1	1	7	0	0	0	0	0	1	0	0	0	1	0	0	0	0	1	1	300000	2	2	1	1	3	2	2	0	2	2	0
291	0	0	0	0	2	0	1	1	1	1	0	0	0	0	0	0	1	0	1	1	8	1	0	0	0	0	3	1	0	0	1	0	0	0	0	0	1	20000	1	2	2	2	3	1	1	0	2	2	0
804	0	0	0	0	2	0	1	1	0	1	0	0	0	0	0	0	0	0	1	1	6	0	0	0	0	0	0	0	0	0	0	0	0	0	1	1	1	0	2	2	2	1	0	1	2	0	2	2	0
716	0	0	0	0	2	0	1	0	1	1	0	0	0	0	0	0	0	0	1	1	6	0	0	0	0	0	2	0	0	0	1	0	0	0	0	1	1	150000	2	1	1	1	3	2	2	0	2	1	0
679	0	0	0	0	2	0	1	1	1	1	0	0	0	0	0	0	0	0	1	1	7	0	0	0	0	0	2	0	0	0	0	0	0	0	1	1	1	0	2	2	1	1	0	1	2	0	2	1	0
359	0	0	0	0	2	0	1	0	1	1	0	0	0	1	0	0	0	0	1	1	7	0	0	0	0	0	2	0	0	0	0	0	1	0	0	1	1	500000	3	3	2	1	3	2	1	0	2	2	0
213	0	0	0	0	2	0	1	1	0	1	0	0	0	0	1	0	0	0	1	0	6	0	0	0	0	0	1	0	0	0	0	0	0	0	1	1	1	0	3	2	1	1	0	1	1	0	2	1	0
159	0	0	0	0	2	0	1	0	1	1	0	0	0	0	1	1	1	0	1	0	8	1	0	0	0	0	2	0	0	0	0	0	0	0	1	1	1	0	2	2	1	1	0	1	1	0	2	1	0
586	0	0	0	0	2	0	1	1	1	1	0	0	0	0	0	0	0	0	0	1	6	0	0	0	0	0	0	0	0	0	0	0	0	0	1	1	1	0	2	2	1	1	0	1	1	0	2	2	0
666	0	0	0	0	2	0	1	1	1	1	0	0	0	0	0	0	0	0	1	1	7	0	0	0	0	0	1	0	0	0	0	0	1	0	0	1	1	100000	2	2	1	1	3	2	2	0	2	2	0
624	0	0	0	0	1	1	1	0	1	1	0	0	0	0	0	1	1	0	0	1	8	1	0	0	0	0	2	0	0	0	1	0	0	0	0	1	1	300000	2	2	2	1	3	2	2	0	1	2	0
130	0	0	0	0	2	0	1	1	1	1	0	0	0	0	1	0	1	0	1	1	9	1	0	0	0	0	2	0	0	0	0	0	0	0	1	1	1	0	1	2	2	1	0	1	2	0	2	2	0
196	0	0	0	0	3	0	1	0	1	1	0	0	0	0	1	0	1	0	1	0	7	0	0	0	0	0	1	0	0	0	1	0	0	0	0	1	1	30000	2	2	1	1	3	1	1	0	2	1	0
293	0	0	0	0	3	0	0	0	1	1	0	0	0	0	1	0	1	0	1	1	7	0	0	0	0	0	1	0	0	1	0	0	0	0	0	1	1	600000	1	2	3	1	1	3	1	0	2	2	0
446	0	0	0	0	2	0	1	1	1	1	0	0	0	0	1	1	1	0	1	1	10	1	0	0	0	0	2	0	0	0	0	0	1	0	0	1	1	100000	1	2	2	1	3	2	2	0	2	2	0
724	0	0	0	0	3	0	1	0	1	1	0	0	0	0	1	0	0	0	1	1	7	0	0	0	0	0	0	0	0	0	0	0	0	0	1	1	1	0	2	2	2	1	0	1	1	0	2	2	0
713	0	0	0	0	2	0	1	0	1	1	0	0	0	0	0	0	0	0	1	0	5	0	0	0	0	0	0	0	0	0	0	0	0	0	1	1	1	0	2	2	2	1	0	1	1	0	2	2	0
805	0	0	0	0	2	0	1	0	1	1	0	0	0	0	1	1	1	0	1	1	9	1	0	0	0	0	1	0	0	0	0	0	0	0	1	1	1	0	3	3	1	1	0	1	2	0	2	2	0
714	0	0	0	0	2	0	1	0	1	1	0	0	0	0	0	0	0	0	1	1	6	0	0	0	0	0	1	0	0	0	0	0	0	0	1	1	1	0	2	2	1	1	0	1	2	0	2	2	0
817	0	0	0	0	2	0	1	1	0	1	0	0	0	0	0	0	0	0	1	1	6	0	0	0	0	0	0	0	0	0	0	0	0	0	1	1	1	0	2	2	2	1	0	1	2	0	2	2	0
70	0	0	0	0	3	0	1	0	1	1	0	0	0	0	1	0	0	0	1	1	7	0	0	0	0	0	1	0	0	0	0	0	1	0	0	1	1	50000	2	2	2	1	3	1	1	0	2	2	0
398	0	0	0	0	2	0	1	1	1	0	0	0	0	0	0	0	0	0	1	1	6	0	0	0	0	0	0	0	0	0	0	0	0	1	0	1	1	200000	1	2	2	1	3	2	2	0	2	2	0
659	0	0	0	0	2	0	1	1	1	1	0	0	0	0	0	0	0	0	1	1	7	0	0	0	0	0	1	0	0	0	0	0	0	0	1	1	1	0	2	3	1	1	0	1	2	0	2	2	0
384	0	0	0	0	2	0	1	1	1	1	0	0	0	0	0	0	0	0	1	0	6	0	0	0	0	0	0	0	0	0	0	0	0	0	1	1	1	0	2	1	1	1	0	1	2	0	2	1	0
454	0	0	0	0	2	0	1	1	1	1	0	0	0	0	1	1	1	0	1	1	10	1	0	0	0	0	3	1	0	0	0	0	0	0	1	0	1	0	1	1	2	1	0	1	2	0	2	2	0
771	0	0	0	0	2	0	1	1	1	1	0	0	0	0	0	0	0	0	1	1	7	0	0	0	0	0	0	0	0	0	0	0	0	0	1	1	1	0	2	2	1	1	0	1	2	0	2	2	0
264	0	0	0	0	2	0	1	1	1	1	0	0	0	0	1	0	0	0	1	1	8	1	0	0	0	0	1	0	0	0	0	0	0	0	1	1	1	0	2	2	1	2	0	1	2	0	2	1	0
185	0	0	0	0	1	1	0	0	1	1	0	0	0	0	1	1	1	1	1	1	10	1	0	0	0	0	2	0	0	0	0	0	1	0	0	1	1	200000	2	2	2	1	3	2	1	0	1	2	0
721	0	1	0	0	2	0	1	0	0	1	0	0	0	0	0	0	1	0	1	1	6	0	1	1	1	1	1	0	0	0	0	0	0	0	1	1	1	0	1	1	3	1	0	1	2	0	2	3	0
645	0	0	0	0	2	0	1	0	1	1	0	0	0	0	0	0	0	0	1	1	6	0	0	0	0	0	0	0	0	0	1	0	0	0	0	1	1	100000	1	1	1	1	3	2	2	0	2	1	0
797	0	0	0	0	2	0	1	1	1	1	0	0	0	0	1	0	0	0	1	1	8	1	0	0	0	0	1	0	0	0	0	0	1	0	0	1	1	50000	1	1	2	2	3	1	1	0	2	2	0
483	0	0	0	0	2	0	1	1	0	0	0	0	0	0	0	0	0	1	0	1	5	0	0	0	0	0	2	0	0	0	0	0	0	0	1	1	1	0	2	2	2	1	0	1	1	0	2	2	0
734	0	0	0	0	2	0	1	1	1	1	0	0	0	0	0	0	0	0	1	1	7	0	0	0	0	0	2	0	0	0	1	0	0	0	0	1	1	300000	2	2	1	1	3	2	2	0	2	2	0
271	0	1	0	0	2	0	1	1	1	1	0	0	0	0	1	1	1	0	1	1	10	1	1	1	1	1	2	0	0	0	0	0	0	0	1	1	1	0	2	2	1	2	0	1	2	0	2	3	0
620	0	0	0	0	1	1	1	0	1	0	0	0	0	0	0	1	1	0	1	1	8	1	0	0	0	0	3	1	0	0	0	0	0	0	1	0	1	0	3	2	1	1	0	1	2	0	1	1	0
473	0	0	0	0	3	0	1	0	1	1	0	0	0	0	1	0	1	1	1	0	8	1	0	0	0	0	2	0	0	0	0	0	0	1	0	1	1	100000	3	2	1	1	3	2	2	0	2	2	0
850	0	0	0	0	2	0	0	0	1	1	0	0	0	0	1	0	0	0	1	1	6	0	0	0	0	0	0	0	0	0	0	1	0	0	0	1	1	70000	1	1	2	2	3	1	2	0	2	2	0
518	0	0	0	0	3	0	1	0	1	1	0	0	0	0	1	1	1	0	1	1	9	1	0	0	0	0	3	1	0	0	1	0	0	0	0	0	1	50000	1	1	1	1	3	1	2	0	2	2	0
246	0	0	0	0	2	0	0	0	0	0	0	0	0	0	0	0	1	0	1	1	4	0	0	0	0	0	1	0	0	0	1	0	0	0	0	1	1	150000	2	2	1	1	3	2	2	0	2	1	0
820	0	0	0	0	3	0	1	0	0	1	0	0	0	0	1	1	1	0	1	1	8	1	0	0	0	0	1	0	0	0	0	1	0	0	0	1	1	70000	3	3	1	2	3	1	1	0	2	2	0
629	0	0	0	0	2	0	1	0	1	1	0	0	0	0	1	1	1	0	1	1	9	1	0	0	0	0	2	0	0	0	1	0	0	0	0	1	1	150000	4	3	1	1	3	2	2	0	2	2	0
776	0	0	0	0	2	0	1	0	1	1	0	0	0	0	1	1	1	0	1	1	9	1	0	0	0	0	3	1	0	0	0	0	0	0	1	0	1	0	2	2	1	1	0	1	2	0	2	2	0
126	0	0	0	0	1	1	0	0	0	1	0	0	0	0	0	0	1	0	1	1	6	0	0	0	0	0	2	0	0	0	1	0	0	0	0	1	1	30000	2	1	1	1	3	1	2	0	1	2	0
626	0	0	0	0	2	0	1	1	1	1	0	0	0	0	1	1	1	0	1	1	10	1	0	0	0	0	2	0	0	0	0	0	0	0	1	1	1	0	1	1	1	1	0	1	2	0	2	2	0
103	0	0	0	0	2	0	0	1	1	1	0	0	0	0	1	0	0	0	1	1	7	0	0	0	0	0	1	0	0	0	0	0	1	0	0	1	1	150000	2	2	2	1	3	2	1	0	2	2	0
326	0	0	0	0	2	0	0	1	1	1	0	0	0	0	1	0	0	0	1	1	7	0	0	0	0	0	0	0	0	0	0	0	0	1	0	1	1	80000	2	3	3	1	3	1	2	0	2	1	0
335	0	0	0	0	2	0	1	0	1	1	0	0	0	0	0	0	1	0	1	1	7	0	0	0	0	0	1	0	0	0	0	0	1	0	0	1	1	100000	2	2	1	1	3	2	2	0	2	2	0
707	0	0	0	0	2	0	0	1	1	1	0	0	0	0	0	0	1	0	1	1	7	0	0	0	0	0	1	0	0	0	0	0	1	0	0	1	1	150000	1	1	3	2	3	2	1	0	2	1	0
243	0	0	0	0	2	0	1	0	1	1	0	0	0	1	0	0	1	0	1	1	8	1	0	0	0	0	3	1	0	0	1	0	0	0	0	0	1	50000	1	1	1	1	3	1	2	0	2	2	0
819	0	0	0	0	2	0	1	1	1	1	0	0	0	0	0	0	0	0	1	1	7	0	0	0	0	0	1	0	0	0	1	0	0	0	0	1	1	150000	2	2	1	1	3	2	2	0	2	2	0
14	0	1	0	0	2	0	1	1	0	0	0	0	0	0	1	1	1	0	1	0	7	0	1	1	1	1	0	0	0	0	1	0	0	0	0	1	1	66000	3	2	1	1	3	1	2	0	2	1	0
207	0	0	0	0	1	1	1	1	1	1	0	0	0	0	0	0	1	0	0	1	8	1	0	0	0	0	3	1	0	0	1	0	0	0	0	0	1	50000	2	1	1	1	3	1	2	0	1	2	0
113	0	0	0	0	3	0	0	0	1	1	0	0	0	0	1	1	1	0	1	1	8	1	0	0	0	0	1	0	0	0	1	0	0	0	0	1	1	100000	3	2	1	1	3	2	1	0	2	1	0
511	0	0	0	0	2	0	1	1	1	1	0	0	0	0	0	0	0	0	1	1	7	0	0	0	0	0	0	0	0	0	0	1	0	0	0	1	1	100000	2	2	2	1	3	2	2	0	2	2	0
231	0	0	0	0	3	0	0	0	1	1	0	0	0	0	1	0	0	0	1	1	6	0	0	0	0	0	2	0	0	0	0	0	0	0	1	1	1	0	1	1	2	1	0	1	2	0	2	2	0
116	0	0	0	0	2	0	1	1	1	1	0	0	0	0	0	0	0	0	1	1	7	0	0	0	0	0	2	0	0	0	1	0	0	0	0	1	1	150000	2	2	1	1	3	2	2	0	2	2	0
458	0	0	0	0	2	0	1	1	1	1	0	0	0	0	1	1	1	0	1	1	10	1	0	0	0	0	2	0	0	0	0	0	0	0	1	1	1	0	1	1	1	1	0	1	2	0	2	2	0
82	0	0	0	0	2	0	0	1	1	1	0	0	0	0	1	1	1	0	1	1	9	1	0	0	0	0	3	1	0	0	0	0	0	0	1	0	1	0	2	2	1	2	0	1	1	0	2	2	0
43	0	0	0	0	2	0	0	1	1	1	0	0	0	1	0	0	0	0	0	1	6	0	0	0	0	0	2	0	0	1	0	0	0	0	0	1	1	500000	2	2	3	1	1	2	2	0	2	2	0
393	0	0	0	0	2	0	0	1	1	1	0	0	0	1	0	0	0	0	1	1	7	0	0	0	0	0	1	0	0	0	1	0	0	0	0	1	1	400000	2	2	1	1	3	2	2	0	2	2	0
622	0	0	0	0	2	0	1	1	1	1	0	0	0	0	0	1	1	0	1	1	9	1	0	0	0	0	3	1	0	0	0	0	0	0	1	0	1	0	1	2	1	1	0	1	1	0	2	2	0
16	0	0	0	0	2	0	1	0	0	1	0	0	0	0	1	1	0	0	1	0	6	0	0	0	0	0	1	0	0	0	0	0	0	0	1	1	1	0	1	2	2	2	0	1	2	0	2	1	0
179	0	0	0	0	2	0	0	0	1	1	0	0	0	0	0	0	1	0	1	1	6	0	0	0	0	0	1	0	0	0	1	0	0	0	0	1	1	20000	1	1	1	2	3	1	2	0	2	2	0
127	0	0	0	0	3	0	1	0	1	1	0	0	0	0	1	1	1	0	1	1	9	1	0	0	0	0	2	0	0	0	1	0	0	0	0	1	1	70000	2	1	1	1	3	1	1	0	2	2	0
151	0	0	0	0	1	1	1	0	0	1	0	0	0	0	0	0	1	0	1	1	7	0	0	0	0	0	1	0	0	0	1	0	0	0	0	1	1	30000	1	2	1	1	3	1	2	0	1	2	0
492	0	0	0	0	2	0	1	1	1	1	0	0	0	0	1	0	0	0	1	1	8	1	0	0	0	0	1	0	0	0	0	0	0	0	1	1	1	0	2	2	2	1	0	1	2	0	2	2	0
451	0	0	0	0	2	0	1	0	1	1	0	0	0	0	1	1	1	0	1	1	9	1	0	0	0	0	2	0	0	0	1	0	0	0	0	1	1	100000	2	2	2	1	3	2	2	0	2	2	0
411	0	0	0	0	2	0	1	1	1	1	0	0	0	0	1	0	0	0	1	1	8	1	0	0	0	0	2	0	0	1	0	0	0	0	0	1	1	150000	2	2	2	1	1	2	2	0	2	2	0
296	0	0	0	0	2	0	1	0	1	1	0	0	0	0	0	1	1	0	1	1	8	1	0	0	0	0	3	1	0	0	0	0	0	0	1	0	1	0	2	2	1	1	0	1	1	0	2	1	0
506	0	0	0	0	2	0	1	1	1	1	0	0	0	0	0	0	0	0	1	0	6	0	0	0	0	0	0	0	0	0	0	0	0	0	1	1	1	0	2	2	2	1	0	1	1	0	2	2	0
287	0	0	0	0	2	0	0	1	1	1	0	0	0	1	0	0	0	0	1	1	7	0	0	0	0	0	1	0	0	1	0	0	0	0	0	1	1	400000	2	2	3	1	1	2	2	0	2	2	0
557	0	0	0	0	2	0	1	1	1	1	0	0	0	0	1	0	1	1	1	1	10	1	0	0	0	0	1	0	0	0	0	0	0	0	1	1	1	0	2	2	2	1	0	1	1	0	2	2	0
504	0	0	0	0	2	0	1	1	1	1	0	0	0	0	0	0	1	0	1	1	8	1	0	0	0	0	2	0	0	0	1	0	0	0	0	1	1	250000	3	2	1	1	3	2	2	0	2	2	0
651	0	1	0	0	3	0	1	0	1	1	0	0	0	0	1	0	0	0	1	1	7	0	1	1	1	1	1	0	0	0	1	0	0	0	0	1	1	400000	2	2	3	1	3	2	2	0	2	2	0
453	0	0	0	0	2	0	1	1	1	1	0	0	0	0	1	1	1	0	1	1	10	1	0	0	0	0	2	0	0	0	0	0	0	0	1	1	1	0	1	2	2	1	0	1	2	0	2	2	0
653	0	0	0	0	1	1	1	1	1	1	0	0	0	0	0	0	0	0	1	1	8	1	0	0	0	0	3	1	0	0	0	0	0	0	1	0	1	0	2	2	3	1	0	1	1	0	1	1	0
599	0	0	0	0	2	0	1	1	1	1	0	0	0	0	0	0	0	1	0	1	7	0	0	0	0	0	1	0	0	0	0	0	0	1	0	1	1	200000	2	2	2	1	3	2	1	0	2	2	0
203	0	0	0	0	2	0	1	0	1	1	0	0	0	0	0	1	1	0	1	1	8	1	0	0	0	0	2	0	0	0	1	0	0	0	0	1	1	150000	2	2	2	1	3	2	2	0	2	2	0
588	0	0	0	0	2	0	0	1	1	0	0	0	0	0	0	0	0	0	1	1	5	0	0	0	0	0	0	0	0	0	0	0	1	0	0	1	1	300000	2	2	2	1	3	2	1	0	2	0	0
434	0	0	0	0	2	0	1	1	1	1	0	0	0	0	1	1	1	0	1	1	10	1	0	0	0	0	3	1	0	0	0	0	0	0	1	0	1	0	2	2	2	1	0	1	2	0	2	2	0
150	0	0	0	0	3	0	1	0	1	0	0	0	0	0	1	1	1	0	1	1	8	1	0	0	0	0	2	0	0	0	0	0	1	0	0	1	1	50000	2	2	1	1	3	1	2	0	2	1	0
201	0	0	0	0	3	0	0	0	1	1	0	0	0	0	1	0	1	0	1	1	7	0	0	0	0	0	1	0	0	0	1	0	0	0	0	1	1	100000	2	2	1	1	3	2	2	0	2	2	0
614	0	0	0	0	3	0	1	0	1	1	0	0	0	0	1	1	1	0	1	1	9	1	0	0	0	0	3	1	0	0	0	0	0	0	1	0	1	0	2	2	1	1	0	1	2	0	2	2	0
63	0	0	0	0	2	0	0	0	1	0	0	0	0	0	0	1	0	0	1	1	5	0	0	0	0	0	1	0	0	0	0	1	0	0	0	1	1	200000	2	2	2	1	3	2	1	0	2	1	0
593	0	0	0	0	3	0	1	0	1	1	0	0	0	0	1	0	1	0	1	1	8	1	0	0	0	0	2	0	0	0	0	0	1	0	0	1	1	120000	3	2	1	1	3	2	1	0	2	2	0
348	0	0	0	0	2	0	1	1	1	1	0	0	0	0	1	1	1	0	1	1	10	1	0	0	0	0	2	0	0	0	0	0	1	0	0	1	1	100000	2	2	2	1	3	2	1	0	2	2	0
644	0	0	0	0	2	0	1	0	1	1	0	0	0	0	0	0	1	0	1	1	7	0	0	0	0	0	1	0	0	0	1	0	0	0	0	1	1	500000	3	2	1	1	3	2	2	0	2	1	0
202	0	0	0	0	2	0	0	0	1	1	0	0	0	0	0	0	0	0	1	1	5	0	0	0	0	0	1	0	0	0	1	0	0	0	0	1	1	50000	2	2	1	2	3	1	2	0	2	2	0
215	0	0	0	0	2	0	1	1	1	0	0	0	0	0	1	0	1	0	1	1	8	1	0	0	0	0	1	0	0	0	0	0	0	0	1	1	1	0	2	2	1	1	0	1	2	0	2	0	0
449	0	0	0	0	3	0	1	0	1	1	0	0	0	0	1	1	1	0	1	1	9	1	0	0	0	0	2	0	0	0	0	0	0	0	1	1	1	0	1	1	1	1	0	1	1	0	2	2	0
241	0	1	0	0	2	0	1	0	1	1	0	0	0	0	1	1	1	0	1	1	9	1	1	1	1	1	2	0	0	0	0	0	0	0	1	1	1	0	1	1	2	1	0	1	1	0	2	3	0
97	0	1	0	0	2	0	0	0	0	1	0	0	0	0	1	1	1	0	1	1	7	0	1	1	1	1	1	0	0	0	0	0	1	0	0	1	1	300000	2	2	2	1	3	2	2	0	2	3	0
95	0	1	0	0	3	0	0	0	1	1	0	0	0	0	1	1	1	0	1	1	8	1	1	1	1	1	2	0	0	0	0	0	1	0	0	1	1	500000	2	2	2	1	3	2	2	0	2	3	0
710	0	0	0	0	2	0	1	1	0	1	0	0	0	0	0	0	0	0	1	1	6	0	0	0	0	0	1	0	0	1	0	0	0	0	0	1	1	400000	2	2	3	1	1	2	2	0	2	2	0
134	0	0	0	0	1	1	0	0	0	1	0	0	0	0	1	0	0	0	1	0	5	0	0	0	0	0	1	0	0	0	0	0	0	1	0	1	1	80000	2	2	2	1	3	1	2	0	1	1	0
836	0	0	0	0	2	0	1	1	1	1	0	0	0	1	0	0	0	0	1	1	8	1	0	0	0	0	3	1	0	0	1	0	0	0	0	0	1	400000	1	2	1	1	3	2	1	0	2	1	0
795	0	0	0	0	2	0	0	1	1	1	0	0	0	0	0	0	1	0	1	0	6	0	0	0	0	0	2	0	0	0	0	0	1	0	0	1	1	400000	1	1	1	1	3	2	2	0	2	2	0
399	0	0	0	0	2	0	1	1	1	1	0	0	0	0	0	0	0	0	1	1	7	0	0	0	0	0	1	0	0	0	1	0	0	0	0	1	1	500000	2	2	2	1	3	2	1	0	2	2	0
670	0	1	0	0	2	0	1	1	0	1	0	0	0	1	0	0	0	0	1	1	7	0	1	1	1	1	1	0	0	1	0	0	0	0	0	1	1	500000	2	2	3	1	1	2	2	0	2	3	0
402	0	0	0	0	2	0	1	1	1	1	0	0	0	0	1	0	0	0	1	1	8	1	0	0	0	0	1	0	0	0	0	0	0	1	0	1	1	80000	2	2	2	1	3	1	2	0	2	2	0
344	0	0	0	0	2	0	1	1	1	1	0	0	0	0	1	1	1	0	1	1	10	1	0	0	0	0	2	0	0	0	0	0	0	0	1	1	1	0	2	2	1	1	0	1	2	0	2	1	0
48	0	0	0	0	2	0	0	1	1	1	0	0	0	1	0	0	0	0	0	1	6	0	0	0	0	0	0	0	0	0	1	0	0	0	0	1	1	700000	2	2	1	1	3	3	2	0	2	2	0
867	0	0	0	0	2	0	1	1	1	1	0	0	0	0	0	0	0	0	1	1	7	0	0	0	0	0	1	0	0	0	0	0	1	0	0	1	1	400000	2	2	2	1	3	2	2	0	2	2	0
368	0	0	0	0	2	0	1	1	1	1	0	0	0	0	0	0	0	1	1	1	8	1	0	0	0	0	3	1	0	0	1	0	0	0	0	0	1	300000	2	2	1	1	3	2	1	0	2	2	0
115	0	0	0	0	2	0	0	1	1	1	0	0	0	0	1	0	0	0	1	1	7	0	0	0	0	0	1	0	0	0	0	0	1	0	0	1	1	300000	2	2	2	1	3	2	2	0	2	2	0
471	0	0	0	0	2	0	1	1	1	1	0	0	0	0	0	0	0	0	1	1	7	0	0	0	0	0	1	0	0	0	0	0	1	0	0	1	1	500000	2	2	3	1	3	2	1	0	2	1	0
664	0	0	0	0	1	1	1	1	0	1	0	0	0	0	0	0	0	0	0	0	6	0	0	0	0	0	0	0	0	0	0	0	0	0	1	1	1	0	1	2	2	1	0	1	1	1	1	2	0
432	0	0	0	0	2	0	1	1	1	1	0	0	0	0	1	1	1	0	1	1	10	1	0	0	0	0	2	0	0	0	0	0	0	0	1	1	1	0	1	1	1	1	0	1	2	0	2	2	0
277	0	0	0	0	2	0	0	1	1	1	0	0	0	0	0	0	0	0	1	1	6	0	0	0	0	0	1	0	0	0	1	0	0	0	0	1	1	250000	2	2	1	1	3	2	2	0	2	2	0
712	0	0	0	0	2	0	1	1	1	1	0	0	0	0	0	0	0	0	1	1	7	0	0	0	0	0	0	0	0	0	0	0	0	0	1	1	1	0	1	1	2	1	0	1	2	0	2	2	0
459	0	0	0	0	2	0	1	1	1	1	0	0	0	0	0	0	1	0	1	1	8	1	0	0	0	0	1	0	0	1	0	0	0	0	0	1	1	3000000	1	2	3	1	1	3	2	0	2	2	0
228	0	1	0	0	2	0	0	0	1	1	0	0	0	1	0	0	1	0	1	1	7	0	1	1	1	1	1	0	0	0	0	0	1	0	0	1	1	200000	2	2	2	1	3	2	2	0	2	3	0
530	0	0	0	0	2	0	1	1	1	1	0	0	0	0	1	1	1	0	1	1	10	1	0	0	0	0	3	1	0	0	0	0	1	0	0	0	1	200000	3	2	1	1	3	2	1	0	2	2	0
158	0	1	0	0	2	0	1	1	1	1	0	0	0	0	1	0	1	0	1	0	8	1	1	1	1	1	1	0	0	0	0	0	0	0	1	1	1	0	2	2	2	1	0	1	2	0	2	2	0
112	0	0	0	0	2	0	1	1	1	1	0	0	0	0	1	1	1	0	1	1	10	1	0	0	0	0	3	1	0	0	1	0	0	0	0	0	1	0	1	1	1	1	3	1	2	0	2	2	0
545	0	0	0	0	2	0	1	0	1	1	0	0	0	0	0	0	0	0	1	1	6	0	0	0	0	0	0	0	0	0	0	0	0	0	1	1	1	0	2	2	2	1	0	1	2	0	2	2	0
210	0	0	0	0	2	0	1	1	1	1	0	0	0	0	1	1	1	0	1	1	10	1	0	0	0	0	1	0	0	0	0	0	0	0	1	1	1	0	1	2	3	1	0	1	2	0	2	2	0
466	0	0	0	0	2	0	1	1	1	1	0	0	0	0	0	0	0	0	1	1	7	0	0	0	0	0	0	0	0	0	0	1	0	0	0	1	1	70000	1	2	2	2	3	1	2	0	2	2	0
829	0	0	0	0	2	0	1	0	1	1	0	0	0	0	0	0	1	0	1	0	6	0	0	0	0	0	0	0	0	0	0	0	0	1	0	1	1	350000	2	2	3	1	3	2	2	0	2	2	0
688	0	0	0	0	2	0	1	1	1	1	0	0	0	0	0	0	1	0	1	1	8	1	0	0	0	0	2	0	0	0	0	0	0	0	1	1	1	0	2	2	2	1	0	1	1	0	2	2	0
56	0	0	0	0	2	0	1	1	1	1	0	0	0	1	1	0	0	0	1	0	8	1	0	0	0	0	1	0	0	0	0	0	0	0	1	1	1	0	2	3	3	1	0	1	2	0	2	1	0
583	0	0	0	0	2	0	1	0	1	1	0	0	0	0	0	0	0	0	1	0	5	0	0	0	0	0	0	0	0	0	0	0	0	0	1	1	1	0	2	2	1	1	0	1	2	0	2	2	0
268	0	0	0	0	2	0	1	1	1	1	0	0	0	0	1	1	1	0	1	1	10	1	0	0	0	0	2	0	0	0	0	0	0	0	1	1	1	0	2	2	1	1	0	1	1	0	2	2	0
673	0	1	0	0	2	0	1	1	0	1	0	0	0	0	0	0	0	0	1	1	6	0	1	1	1	1	0	0	0	0	0	0	0	0	1	1	1	0	2	2	2	1	0	1	1	0	2	3	0
487	0	0	0	0	2	0	1	1	1	1	0	0	0	0	0	0	0	0	1	1	7	0	0	0	0	0	0	0	0	0	1	0	0	0	0	1	1	200000	2	2	1	1	3	2	2	0	2	2	0
339	0	0	0	0	2	0	1	1	1	1	0	0	0	0	0	0	0	0	1	1	7	0	0	0	0	0	1	0	0	0	0	0	0	1	0	1	1	50000	2	2	3	2	3	1	2	0	2	2	0
756	0	0	0	0	2	0	1	1	1	1	0	0	0	1	0	0	0	0	1	0	7	0	0	0	0	0	0	0	0	0	0	0	0	0	1	1	1	0	2	2	2	1	0	1	2	0	2	2	0
617	0	0	0	0	2	0	1	1	1	1	0	0	0	0	1	1	1	0	1	1	10	1	0	0	0	0	2	0	0	0	1	0	0	0	0	1	1	200000	3	2	1	1	3	2	2	0	2	2	0
611	0	1	0	0	2	0	1	1	0	1	0	0	0	0	0	0	0	0	1	0	5	0	1	1	1	1	1	0	0	0	0	0	0	0	1	1	1	0	2	3	1	1	0	1	2	0	2	3	0
663	0	0	0	0	2	0	1	1	0	1	0	0	0	0	0	0	0	0	1	0	5	0	0	0	0	0	0	0	0	0	0	0	0	0	1	1	1	0	1	1	2	1	0	1	2	0	2	2	0
118	0	0	0	0	2	0	0	0	0	1	0	0	0	0	0	1	0	0	1	1	5	0	0	0	0	0	1	0	0	0	1	0	0	0	0	1	1	10000	1	1	1	2	3	1	2	0	2	2	0
401	0	0	0	0	2	0	0	0	1	1	0	0	0	0	0	0	0	0	1	1	5	0	0	0	0	0	0	0	0	0	0	0	0	0	1	1	1	0	1	1	1	2	0	1	2	0	2	1	0
768	0	0	0	0	3	0	0	0	1	1	0	0	0	0	1	1	1	0	1	1	8	1	0	0	0	0	2	0	0	0	1	0	0	0	0	1	1	50000	2	2	2	1	3	1	1	0	2	2	0
677	0	0	0	0	2	0	1	1	1	1	0	0	0	0	0	0	0	0	1	1	7	0	0	0	0	0	2	0	0	0	1	0	0	0	0	1	1	200000	2	2	1	1	3	2	2	0	2	1	0
332	0	0	0	0	2	0	1	1	1	1	0	0	0	0	0	0	1	0	1	1	8	1	0	0	0	0	2	0	0	1	0	0	0	0	0	1	1	200000	2	2	3	1	1	2	2	0	2	2	0
236	0	0	0	0	2	0	1	1	1	1	0	0	0	0	1	0	1	0	1	1	9	1	0	0	0	0	2	0	0	0	1	0	0	0	0	1	1	200000	1	1	1	1	3	2	1	0	2	2	0
566	0	0	0	0	2	0	1	1	1	1	0	0	0	0	0	0	0	0	1	0	6	0	0	0	0	0	1	0	0	0	0	0	0	0	1	1	1	0	1	2	3	1	0	1	1	0	2	2	0
435	0	0	0	0	1	1	1	1	0	1	0	0	0	0	1	1	1	0	1	1	10	1	0	0	0	0	2	0	0	0	1	0	0	0	0	1	1	300000	2	2	1	1	3	2	1	0	1	2	0
229	0	0	0	0	3	0	1	0	0	1	0	0	0	0	1	0	1	0	1	1	7	0	0	0	0	0	2	0	1	0	1	0	0	0	0	1	1	150000	4	3	1	2	3	2	2	0	2	2	0
157	0	0	0	0	2	0	1	1	1	1	0	0	0	0	1	0	0	0	1	0	7	0	0	0	0	0	0	0	0	0	0	0	0	0	1	1	1	0	1	1	2	1	0	1	2	0	2	1	0
853	0	0	0	0	2	0	1	1	1	1	0	0	0	0	1	0	0	0	1	0	7	0	0	0	0	0	1	0	0	0	0	0	0	0	1	1	1	0	1	1	1	2	0	1	2	0	2	2	0
54	0	1	0	0	3	0	1	0	1	1	0	0	0	0	1	0	1	0	1	1	8	1	1	1	1	1	1	0	0	0	0	0	0	0	1	1	1	0	2	2	1	1	0	1	2	0	2	2	0
794	0	0	0	0	1	1	1	0	1	0	0	0	0	0	0	0	1	0	1	1	7	0	0	0	0	0	1	0	0	0	1	0	0	0	0	1	1	300000	2	2	1	1	3	2	2	0	1	1	0
220	0	0	0	0	2	0	1	0	1	1	0	0	0	0	1	1	1	0	1	1	9	1	0	0	0	0	3	1	0	0	0	0	0	0	1	0	1	0	1	1	1	1	0	1	2	0	2	2	0
507	0	0	0	0	2	0	1	1	1	1	0	0	0	0	0	0	0	0	1	1	7	0	0	0	0	0	0	0	0	0	0	1	0	0	0	1	1	300000	2	2	2	1	3	2	2	0	2	2	0
79	0	0	0	0	2	0	1	1	1	1	0	0	0	0	0	0	0	0	1	1	7	0	0	0	0	0	0	0	0	1	0	0	0	0	0	1	1	150000	2	2	3	1	1	2	1	0	2	1	0
665	0	0	0	0	2	0	1	1	0	0	0	0	0	0	0	0	0	0	1	1	5	0	0	0	0	0	2	0	0	0	0	0	1	0	0	1	1	250000	2	2	2	1	3	2	2	0	2	1	0
517	0	0	0	0	2	0	1	1	1	1	0	0	0	0	1	1	1	0	1	1	10	1	0	0	0	0	3	1	0	0	0	0	1	0	0	0	1	100000	1	1	2	1	3	2	2	0	2	2	0
556	0	0	0	0	1	1	1	1	0	1	0	0	0	0	0	0	0	0	0	1	7	0	0	0	0	0	0	0	0	0	0	0	0	0	1	1	1	0	2	2	1	1	0	1	1	1	1	2	0
828	0	0	0	0	2	0	0	1	1	1	0	0	0	0	0	0	0	0	1	1	6	0	0	0	0	0	1	0	0	0	1	0	0	0	0	1	1	300000	2	2	1	1	3	2	2	0	2	2	0
437	0	0	0	0	2	0	1	1	1	1	0	0	0	1	0	1	1	0	1	1	10	1	0	0	0	0	3	1	0	0	1	0	0	0	0	0	1	300000	2	2	1	1	3	2	2	0	2	2	0
28	0	0	0	0	2	0	1	1	1	1	0	0	0	0	1	0	0	0	1	0	7	0	0	0	0	0	1	0	0	0	0	0	0	0	1	1	1	0	1	2	2	1	0	1	1	0	2	1	0
823	0	0	0	0	3	0	1	0	0	1	0	0	0	0	1	0	0	0	1	0	5	0	0	0	0	0	0	0	0	0	0	0	0	0	1	1	1	0	2	2	1	1	0	1	2	0	2	2	0
628	0	0	0	0	2	0	0	1	1	1	0	0	0	0	1	1	1	0	1	1	9	1	0	0	0	0	2	0	0	0	0	0	0	0	1	1	1	0	3	3	2	1	0	1	2	0	2	2	0
703	0	0	0	0	2	0	1	1	1	1	0	0	0	0	1	1	1	0	1	1	10	1	0	0	0	0	3	1	0	0	1	0	0	0	0	0	1	100000	2	2	1	1	3	2	2	0	2	2	0
773	0	0	0	0	2	0	1	1	1	1	0	0	0	0	0	0	0	0	1	1	7	0	0	0	0	0	1	0	0	0	1	0	0	0	0	1	1	250000	2	2	1	1	3	2	2	0	2	1	0
693	0	0	0	0	2	0	1	1	1	1	0	0	0	0	0	1	1	0	1	1	9	1	0	0	0	0	2	0	0	0	0	0	0	0	1	1	1	0	2	2	2	1	0	1	2	0	2	2	0
431	0	0	0	0	2	0	1	1	1	1	0	0	0	0	1	1	1	0	1	1	10	1	0	0	0	0	2	0	0	0	1	0	0	0	0	1	1	100000	2	2	1	1	3	2	2	0	2	2	0
78	0	1	0	0	2	0	1	0	1	1	0	0	0	0	1	0	0	0	1	0	6	0	1	1	1	1	2	0	0	0	0	0	0	0	1	1	1	0	2	2	2	1	0	1	2	0	2	2	0
521	0	0	0	0	2	0	1	1	1	1	0	0	0	0	1	1	1	0	1	1	10	1	0	0	0	0	2	0	0	0	1	0	0	0	0	1	1	50000	2	2	1	1	3	1	2	0	2	2	0
641	0	0	0	0	2	0	0	1	0	1	0	0	0	0	0	0	0	0	0	1	5	0	0	0	0	0	0	0	0	0	0	0	0	0	1	1	1	0	2	2	1	1	0	1	2	1	2	2	0
442	0	0	0	0	2	0	1	1	1	1	0	0	0	0	1	1	1	0	1	1	10	1	0	0	0	0	2	0	0	0	0	0	0	0	1	1	1	0	2	2	1	1	0	1	1	0	2	2	0
114	0	0	0	0	2	0	0	1	1	0	0	0	0	0	1	1	1	0	1	0	7	0	0	0	0	0	2	0	0	0	1	0	0	0	0	1	1	100000	2	2	1	1	3	2	1	0	2	0	0
214	0	0	0	0	2	0	1	0	1	1	0	0	0	0	1	0	0	0	1	0	6	0	0	0	0	0	0	0	0	0	0	0	0	0	1	1	1	0	1	1	2	1	0	1	1	0	2	1	0
669	0	0	0	0	2	0	1	0	0	1	0	0	0	1	0	0	0	1	1	1	7	0	0	0	0	0	1	0	0	0	0	0	0	0	1	1	1	0	3	3	1	1	0	1	1	0	2	2	0
424	0	0	0	0	2	0	1	1	1	1	0	0	0	1	0	0	0	0	1	1	8	1	0	0	0	0	2	0	0	0	0	0	0	0	1	1	1	0	1	2	2	1	0	1	2	0	2	2	0
357	0	0	0	0	2	0	1	1	1	0	0	0	0	0	0	0	0	0	1	1	6	0	0	0	0	0	1	0	0	0	0	0	0	0	1	1	1	0	1	1	2	1	0	1	1	0	2	2	0
337	0	0	0	0	2	0	1	1	1	1	0	0	0	0	1	0	1	0	1	1	9	1	0	0	0	0	2	0	0	0	1	0	0	0	0	1	1	200000	2	2	1	1	3	2	1	0	2	1	0
225	0	0	0	0	2	0	0	1	1	1	0	0	0	1	0	0	0	0	1	1	7	0	0	0	0	0	1	0	0	0	1	0	0	0	0	1	1	10000	1	1	2	2	3	1	2	0	2	2	0
273	0	0	0	0	2	0	1	0	1	1	0	0	0	0	1	1	1	0	1	1	9	1	0	0	0	0	3	1	0	0	0	0	0	0	1	0	1	0	2	2	1	1	0	1	2	0	2	2	0
643	0	0	0	0	2	0	1	0	1	1	0	0	0	0	0	0	0	0	1	1	6	0	0	0	0	0	1	0	0	0	1	0	0	0	0	1	1	50000	1	1	1	1	3	1	2	0	2	1	0
476	0	0	0	0	2	0	1	1	0	1	0	0	0	0	0	0	0	0	0	1	5	0	0	0	0	0	0	0	0	0	0	0	0	0	1	1	1	0	1	2	3	1	0	1	2	0	2	2	0
515	0	0	0	0	2	0	1	1	1	1	0	0	0	0	0	0	0	0	1	1	7	0	0	0	0	0	1	0	0	0	0	0	0	0	1	1	1	0	1	2	2	1	0	1	2	0	2	2	0
799	0	0	0	0	3	0	1	0	0	1	0	0	0	0	1	0	1	0	1	0	6	0	0	0	0	0	0	0	0	0	0	0	0	0	1	1	1	0	1	1	2	2	0	1	2	0	2	2	0
766	0	0	0	0	2	0	1	1	1	1	0	0	0	0	1	1	1	0	1	1	10	1	0	0	0	0	2	0	0	0	0	0	1	0	0	1	1	300000	2	2	2	1	3	2	2	0	2	2	0
223	0	1	0	0	2	0	0	0	0	1	0	0	0	1	0	0	1	0	1	1	6	0	1	1	1	1	0	0	0	0	1	0	0	0	0	1	1	100000	3	2	1	1	3	2	2	0	2	3	0
62	0	1	0	0	2	0	1	0	1	0	0	0	0	0	1	0	1	0	1	1	7	0	1	1	1	1	1	0	0	0	1	0	0	0	0	1	1	200000	3	3	1	1	3	2	1	0	2	1	0
505	0	0	0	0	2	0	1	1	1	1	0	0	0	0	0	0	0	0	1	1	7	0	0	0	0	0	0	0	0	0	0	0	0	0	1	1	1	0	2	2	2	1	0	1	2	0	2	2	0
525	0	0	0	0	2	0	1	1	1	1	0	0	0	0	0	1	1	0	1	1	9	1	0	0	0	0	2	0	0	0	0	0	1	0	0	1	1	200000	2	2	1	1	3	2	2	0	2	2	0
198	0	0	0	0	2	0	1	1	1	1	0	0	0	0	1	0	0	0	1	1	8	1	0	0	0	0	2	0	0	0	0	0	0	0	1	1	1	0	1	1	1	2	0	1	2	0	2	2	0
160	0	0	0	0	2	0	1	1	1	1	0	0	0	0	1	0	0	0	1	1	8	1	0	0	0	0	1	0	0	1	0	0	0	0	0	1	1	470000	2	2	2	1	1	2	1	0	2	1	0
232	0	0	0	0	3	0	1	0	0	1	0	0	0	0	1	0	1	0	1	1	7	0	0	0	0	0	2	0	0	0	0	0	1	0	0	1	1	150000	1	1	1	2	3	2	1	0	2	2	0
757	0	0	0	0	1	1	1	0	1	1	0	0	0	0	0	1	1	0	0	1	8	1	0	0	0	0	3	1	0	0	0	0	0	0	1	0	1	0	1	1	2	1	0	1	1	0	1	2	0
510	0	0	0	0	2	0	1	1	1	1	0	0	0	0	0	0	0	0	1	1	7	0	0	0	0	0	0	0	0	0	0	1	0	0	0	1	1	100000	2	2	2	1	3	2	1	0	2	1	0
522	0	0	0	0	3	0	1	0	1	1	0	0	0	0	1	1	1	0	1	1	9	1	0	0	0	0	2	0	0	0	0	0	0	0	1	1	1	0	1	1	2	2	0	1	2	0	2	2	0
524	0	0	0	0	2	0	0	0	1	1	0	0	0	0	0	1	1	0	1	1	7	0	0	0	0	0	1	0	0	0	0	0	1	0	0	1	1	100000	2	2	2	1	3	2	1	0	2	2	0
68	0	0	0	0	1	1	1	0	1	1	0	0	0	0	1	1	1	0	1	1	10	1	0	0	0	0	2	0	0	0	0	0	0	1	0	1	1	200000	2	2	2	2	3	2	1	0	1	2	0
462	0	0	0	0	2	0	1	0	1	1	0	0	0	0	0	0	0	0	1	1	6	0	0	0	0	0	0	0	0	0	0	0	1	0	0	1	1	300000	2	2	2	1	3	2	2	0	2	2	0
419	0	0	0	0	2	0	0	1	1	1	0	0	0	0	0	0	0	0	1	1	6	0	0	0	0	0	0	0	0	0	0	0	0	0	1	1	1	0	2	2	1	1	0	1	2	0	2	1	0
778	0	0	0	0	2	0	1	0	1	1	0	0	0	0	0	0	0	0	1	0	5	0	0	0	0	0	0	0	0	0	0	0	0	0	1	1	1	0	1	1	1	1	0	1	2	0	2	2	0
656	0	0	0	0	2	0	1	1	1	1	0	0	0	0	0	0	0	0	1	1	7	0	0	0	0	0	1	0	0	0	0	0	1	0	0	1	1	250000	2	2	2	1	3	2	2	0	2	1	0
19	0	0	0	0	2	0	1	0	1	1	0	0	0	0	1	0	1	0	1	0	7	0	0	0	0	0	0	0	0	1	0	0	0	0	0	1	1	150000	2	2	2	1	1	2	2	0	2	2	0
237	0	0	0	0	2	0	1	0	0	1	0	0	0	1	1	1	1	0	1	1	9	1	0	0	0	0	2	0	0	0	0	0	0	0	1	1	1	0	1	1	2	1	0	1	1	0	2	2	0
526	0	0	0	0	2	0	1	1	1	1	0	0	0	0	1	1	1	0	1	1	10	1	0	0	0	0	3	1	0	0	0	0	0	0	1	0	1	0	1	1	1	2	0	1	2	0	2	2	0
101	0	0	0	0	2	0	0	0	1	0	0	0	0	0	1	1	1	0	1	1	7	0	0	0	0	0	2	0	0	0	0	0	0	1	0	1	1	50000	3	2	1	1	3	1	1	0	2	1	0
59	0	0	0	0	2	0	0	1	0	1	0	0	0	0	0	0	0	0	1	1	5	0	0	0	0	0	1	0	0	0	1	0	0	0	0	1	1	150000	2	2	1	1	3	2	2	0	2	2	0
366	0	0	0	0	2	0	1	1	1	1	0	0	0	1	0	0	1	0	1	1	9	1	0	0	0	0	2	0	0	0	1	0	0	0	0	1	1	150000	2	1	1	1	3	2	2	0	2	2	0
696	0	0	0	0	2	0	1	1	1	0	0	0	0	0	1	1	1	0	1	1	9	1	0	0	0	0	2	0	0	0	1	0	0	0	0	1	1	100000	2	2	1	1	3	2	2	0	2	2	0
690	0	0	0	0	2	0	1	1	1	1	0	0	0	1	1	1	1	0	1	1	11	1	0	0	0	0	2	0	0	0	0	0	1	0	0	1	1	200000	2	2	1	1	3	2	2	0	2	2	0
441	0	0	0	0	2	0	1	1	1	1	0	0	0	0	0	0	1	0	0	1	7	0	0	0	0	0	1	0	0	0	1	0	0	0	0	1	1	200000	2	2	1	1	3	2	2	0	2	2	0
652	0	1	0	0	3	0	1	0	1	1	0	0	0	0	1	0	1	0	1	0	7	0	1	1	1	1	2	0	0	0	0	0	1	0	0	1	1	100000	1	1	1	1	3	2	2	0	2	2	0
323	0	0	0	0	2	0	1	1	1	1	0	0	0	0	0	0	0	0	1	1	7	0	0	0	0	0	2	0	0	0	0	1	0	0	0	1	1	200000	2	2	2	1	3	2	2	0	2	2	0
467	0	0	0	0	2	0	1	1	1	1	0	0	0	0	0	0	0	0	1	1	7	0	0	0	0	0	0	0	0	0	0	0	0	0	1	1	1	0	1	1	2	2	0	1	1	0	2	2	0
538	0	0	0	0	3	0	1	0	1	1	0	0	0	0	1	1	1	0	1	1	9	1	0	0	0	0	3	1	0	0	1	0	0	0	0	0	1	100000	3	2	1	1	3	2	2	0	2	2	0
30	0	0	0	0	2	0	0	1	1	1	0	0	0	0	0	0	0	0	1	1	6	0	0	0	0	0	1	0	0	0	0	1	0	0	0	1	1	150000	1	1	1	1	3	2	1	0	2	1	0
866	0	0	0	0	3	0	1	0	1	1	0	0	0	0	1	0	1	0	1	1	8	1	0	0	0	0	2	0	0	0	1	0	0	0	0	1	1	150000	1	1	2	1	3	2	1	0	2	1	0
534	0	0	0	0	2	0	1	0	1	1	0	0	0	0	1	1	1	0	1	1	9	1	0	0	0	0	3	1	0	0	1	0	0	0	0	0	1	50000	3	2	1	1	3	1	1	0	2	2	0
396	0	0	0	0	1	1	1	0	1	1	0	0	0	0	0	0	1	0	1	1	8	1	0	0	0	0	2	0	0	0	1	0	0	0	0	1	1	150000	1	1	2	1	3	2	2	0	1	2	0
536	0	0	0	0	2	0	1	1	1	1	0	0	0	0	1	1	1	0	1	1	10	1	0	0	0	0	3	1	0	0	1	0	0	0	0	0	1	100000	1	2	2	1	3	2	2	0	2	2	0
484	0	0	0	0	2	0	1	1	1	1	0	0	0	0	0	0	0	0	1	1	7	0	0	0	0	0	0	0	0	0	0	0	0	0	1	1	1	0	2	2	1	1	0	1	2	0	2	2	0
834	0	0	0	0	2	0	1	1	0	1	0	0	0	0	0	0	1	0	1	1	7	0	0	0	0	0	0	0	0	0	0	0	0	0	1	1	1	0	3	3	1	1	0	1	1	0	2	2	0
440	0	0	0	0	1	1	1	0	1	1	0	0	0	0	0	1	1	0	1	1	9	1	0	0	0	0	2	0	0	0	1	0	0	0	0	1	1	100000	2	2	1	1	3	2	2	0	1	2	0
539	0	0	0	0	2	0	1	1	1	1	0	0	0	0	1	1	1	0	1	1	10	1	0	0	0	0	3	1	0	0	1	0	0	0	0	0	1	200000	2	2	2	1	3	2	2	0	2	2	0
218	0	0	0	0	1	1	0	0	0	1	0	0	0	0	0	0	0	0	0	1	5	0	0	0	0	0	1	0	0	0	0	0	0	0	1	1	1	0	2	2	2	1	0	1	2	1	1	1	0
257	0	0	0	0	2	0	1	1	0	1	0	0	0	0	1	0	1	0	1	0	7	0	0	0	0	0	0	0	0	1	0	0	0	0	0	1	1	200000	2	2	2	1	1	2	2	0	2	2	0
764	0	0	0	0	2	0	1	1	1	1	0	0	0	0	0	1	1	0	1	1	9	1	0	0	0	0	2	0	0	0	0	0	0	0	1	1	1	0	1	2	2	1	0	1	2	0	2	2	0
2	0	1	0	0	2	0	0	1	1	1	0	0	0	0	1	1	1	0	1	1	9	1	1	1	1	1	3	1	0	0	1	0	0	0	0	0	1	200000	2	2	2	1	3	2	2	0	2	2	0
365	0	0	0	0	2	0	1	1	1	1	0	0	0	0	0	0	1	0	1	1	8	1	0	0	0	0	2	0	0	0	1	0	0	0	0	1	1	200000	2	2	1	1	3	2	2	0	2	2	0
685	0	0	0	0	2	0	1	1	1	1	0	0	0	0	0	0	0	0	1	1	7	0	0	0	0	0	0	0	0	0	0	0	0	0	1	1	1	0	1	2	2	1	0	1	2	0	2	2	0
661	0	0	0	0	2	0	1	0	1	1	0	0	0	0	0	0	1	0	1	1	7	0	0	0	0	0	1	0	0	0	1	0	0	0	0	1	1	200000	2	2	1	1	3	2	2	0	2	1	0
479	0	0	0	0	2	0	1	1	1	1	0	0	0	1	0	0	1	0	1	1	9	1	0	0	0	0	2	0	0	1	0	0	0	0	0	1	1	800000	2	3	3	1	1	3	2	0	2	2	0
560	0	0	0	0	2	0	1	0	1	1	0	0	0	0	0	0	1	0	1	1	7	0	0	0	0	0	1	0	0	0	1	0	0	0	0	1	1	200000	2	2	1	1	3	2	2	0	2	2	0
369	0	0	0	0	2	0	1	1	1	1	0	0	0	0	0	0	0	0	1	1	7	0	0	0	0	0	1	0	0	0	1	0	0	0	0	1	1	200000	2	2	1	1	3	2	2	0	2	2	0
309	0	0	0	0	3	0	1	0	1	1	0	0	0	0	1	0	1	0	1	1	8	1	0	0	0	0	1	0	0	0	1	0	0	0	0	1	1	200000	2	2	2	1	3	2	1	0	2	2	0
224	0	0	0	0	2	0	0	0	1	1	0	0	0	0	0	0	0	0	1	1	5	0	0	0	0	0	2	0	0	1	0	0	0	0	0	1	0	400000	2	2	3	2	1	2	2	0	2	2	0
833	0	0	0	0	2	0	1	1	1	1	0	0	0	0	0	0	0	0	1	1	7	0	0	0	0	0	0	0	0	0	0	0	0	0	1	1	1	0	2	2	1	1	0	1	2	0	2	2	0
371	0	0	0	0	3	0	1	0	1	1	0	0	0	1	1	1	1	0	1	1	10	1	0	0	0	0	2	0	0	1	0	0	0	0	0	1	1	800000	2	2	3	1	1	3	1	0	2	2	0
382	0	0	0	0	2	0	1	1	1	1	0	0	0	1	0	0	1	0	1	1	9	1	0	0	0	0	2	0	0	0	1	0	0	0	0	1	1	150000	1	2	1	1	3	2	2	0	2	2	0
680	0	0	0	0	3	0	1	0	1	1	0	0	0	0	1	0	0	0	1	1	7	0	0	0	0	0	2	0	0	0	1	0	0	0	0	1	1	300000	2	2	1	1	3	2	2	0	2	1	0
305	0	0	0	0	2	0	1	1	1	1	0	0	0	0	0	0	0	0	1	1	7	0	0	0	0	0	1	0	0	0	0	0	1	0	0	1	1	150000	2	2	3	1	3	2	2	0	2	2	0
377	0	0	0	0	2	0	1	1	1	1	0	0	0	0	0	0	0	0	1	0	6	0	0	0	0	0	2	0	0	0	0	0	0	0	1	1	1	0	1	2	1	1	0	1	2	0	2	2	0
244	0	0	0	0	2	0	1	1	0	1	0	0	0	0	0	1	1	0	1	0	7	0	0	0	0	0	1	0	0	0	0	0	0	0	1	1	1	0	1	2	3	2	0	1	2	0	2	2	0
527	0	0	0	0	2	0	1	1	1	1	0	0	0	0	1	1	1	0	1	1	10	1	0	0	0	0	2	0	0	0	1	0	0	0	0	1	1	100000	2	2	1	1	3	2	1	0	2	2	0
149	0	0	0	0	2	0	1	1	1	1	0	0	0	0	1	1	1	0	1	1	10	1	0	0	0	0	3	1	0	0	1	0	0	0	0	0	1	50000	3	2	1	1	3	1	1	0	2	1	0
342	0	0	0	0	3	0	1	0	1	1	0	0	0	0	1	1	1	0	1	0	8	1	0	0	0	0	3	1	0	0	0	0	0	0	1	0	1	0	1	1	2	1	0	1	2	0	2	2	0
546	0	0	0	0	2	0	0	1	1	0	0	0	0	0	0	0	0	0	1	1	5	0	0	0	0	0	1	0	0	0	0	0	0	0	1	1	1	0	2	3	1	1	0	1	2	0	2	1	0
410	0	0	0	0	2	0	1	1	1	1	0	0	0	0	0	0	0	0	1	0	6	0	0	0	0	0	0	0	0	0	0	0	0	0	1	1	1	0	2	2	1	1	0	1	1	0	2	2	0
529	0	0	0	0	2	0	1	1	1	1	0	0	0	0	1	1	1	0	1	1	10	1	0	0	0	0	2	0	0	0	0	0	1	0	0	1	1	50000	1	2	2	1	3	1	2	0	2	2	0
94	0	0	0	0	2	0	1	0	1	1	0	0	0	0	1	0	1	0	1	1	8	1	0	0	0	0	2	0	0	0	0	0	1	0	0	1	1	200000	1	2	2	1	3	2	2	0	2	2	0
269	0	0	0	0	2	0	1	1	1	1	0	0	0	0	1	0	1	0	1	1	9	1	0	0	0	0	3	1	0	0	1	0	0	0	0	0	1	200000	1	2	1	1	3	2	2	0	2	2	0
142	0	0	0	0	2	0	1	0	1	0	0	0	0	0	1	1	1	0	1	1	8	1	0	0	0	0	2	0	0	0	0	0	1	0	0	1	1	100000	2	2	1	1	3	2	2	0	2	0	0
102	0	0	0	0	2	0	0	0	1	1	0	0	0	1	1	1	1	1	1	1	10	1	0	0	0	0	3	1	0	0	1	0	0	0	0	0	1	100000	3	3	1	1	3	2	1	0	2	1	0
699	0	0	0	0	1	1	1	0	1	1	0	0	0	0	0	1	1	0	1	1	9	1	0	0	0	0	2	0	0	0	0	0	0	0	1	1	1	0	2	2	1	1	0	1	2	0	1	2	0
594	0	0	0	0	2	0	1	0	1	1	0	0	0	0	0	0	1	0	1	1	7	0	0	0	0	0	1	0	0	0	0	0	0	1	0	1	1	1100000	2	2	2	1	3	3	2	0	2	2	0
65	0	0	0	0	2	0	1	1	1	0	0	0	0	0	0	0	1	0	1	1	7	0	0	0	0	0	2	0	0	0	1	0	0	0	0	1	1	100000	1	1	1	1	3	2	1	0	2	1	0
747	0	0	0	0	2	0	1	1	1	1	0	0	0	1	0	0	0	0	1	1	8	1	0	0	0	0	2	0	0	0	0	0	1	0	0	1	1	300000	2	2	1	1	3	2	2	0	2	2	0
575	0	0	0	0	2	0	1	1	0	1	0	0	0	0	0	0	0	0	1	0	5	0	0	0	0	0	0	0	0	1	0	0	0	0	0	1	1	200000	2	2	3	1	1	2	2	0	2	2	0
217	0	0	0	0	2	0	1	1	1	1	0	0	0	0	1	0	0	0	1	1	8	1	0	0	0	0	2	0	0	0	0	0	0	0	1	1	1	0	2	2	1	1	0	1	1	0	2	1	0
98	0	0	0	0	2	0	1	0	0	1	0	0	0	0	0	1	0	0	1	1	6	0	0	0	0	0	1	0	0	0	1	0	0	0	0	1	1	100000	2	2	1	1	3	2	2	0	2	2	0
104	0	0	0	0	1	1	1	0	0	1	0	0	0	0	0	1	1	0	1	1	8	1	0	0	0	0	3	1	0	0	0	1	0	0	0	0	1	150000	2	2	1	1	3	2	2	0	1	2	0
705	0	0	0	0	1	1	1	0	1	1	1	0	0	0	1	1	1	0	1	1	11	1	0	0	0	0	2	0	0	0	1	0	0	0	0	1	1	50000	1	1	1	1	3	1	2	0	1	2	0
784	0	0	0	0	2	0	1	1	1	1	0	0	0	0	0	0	0	0	1	1	7	0	0	0	0	0	1	0	0	0	0	1	0	0	0	1	1	100000	2	2	1	2	3	2	1	0	2	2	0
422	0	0	0	0	2	0	1	1	1	1	0	0	0	0	0	0	0	0	1	1	7	0	0	0	0	0	0	0	0	0	0	0	0	0	1	1	1	0	2	2	1	1	0	1	2	0	2	2	0
871	0	0	0	0	2	0	1	0	1	1	0	0	0	0	0	0	0	0	1	1	6	0	0	0	0	0	2	0	0	0	0	0	1	0	0	1	1	300000	3	2	1	1	3	2	1	0	2	1	0
336	0	0	0	0	2	0	1	1	1	1	0	0	0	0	1	0	0	0	1	1	8	1	0	0	0	0	1	0	0	0	0	0	0	0	1	1	1	0	1	1	3	2	0	1	2	0	2	1	0
577	0	0	0	0	2	0	1	1	1	1	0	0	0	0	0	0	0	0	1	1	7	0	0	0	0	0	1	0	0	0	1	0	0	0	0	1	1	200000	1	2	1	1	3	2	1	0	2	2	0
709	0	0	0	0	2	0	1	0	1	1	0	0	0	0	0	0	1	0	1	1	7	0	0	0	0	0	1	0	0	0	0	0	0	0	1	1	1	0	1	1	2	2	0	1	2	0	2	1	0
351	0	0	0	0	3	0	0	0	1	1	0	0	0	0	1	1	1	0	1	1	8	1	0	0	0	0	2	0	0	0	0	0	0	0	1	1	1	0	2	2	1	1	0	1	2	0	2	2	0
148	0	0	0	0	1	1	0	0	1	0	0	0	0	0	0	0	1	0	1	1	7	0	0	0	0	0	2	0	0	0	0	0	1	0	0	1	1	200000	2	2	2	1	3	2	1	1	1	0	0
559	0	0	0	0	1	1	1	1	1	1	0	0	0	1	0	0	0	0	1	1	9	1	0	0	0	0	3	1	0	0	0	0	0	0	1	0	1	0	2	2	2	1	0	1	2	0	1	2	0
132	0	0	0	0	2	0	1	1	1	1	0	0	0	0	1	0	0	0	1	0	7	0	0	0	0	0	0	0	0	0	0	0	0	0	1	1	1	0	1	1	2	1	0	1	2	0	2	1	0
76	0	0	0	0	2	0	1	0	1	1	0	0	0	0	1	0	0	0	1	1	7	0	0	0	0	0	1	0	0	0	0	0	0	0	1	1	1	0	3	3	2	1	0	1	2	0	2	1	0
779	0	0	0	0	2	0	1	1	1	1	0	0	0	0	0	0	0	0	1	1	7	0	0	0	0	0	0	0	0	0	0	0	0	0	1	1	1	0	1	1	2	1	0	1	2	0	2	2	0
288	0	0	0	0	3	0	0	0	0	1	0	0	0	0	1	0	1	0	1	1	6	0	0	0	0	0	2	0	0	0	1	0	0	0	0	1	1	50000	3	2	1	1	3	1	2	0	2	2	0
45	0	0	0	0	2	0	0	0	0	0	0	0	0	0	0	1	0	0	1	1	4	0	0	0	0	0	1	0	0	0	1	0	0	0	0	1	1	150000	3	2	1	1	3	2	2	0	2	0	0
383	0	0	0	0	2	0	1	1	1	1	0	0	0	0	0	0	1	0	1	1	8	1	0	0	0	0	3	1	0	0	1	0	0	0	0	0	1	400000	3	2	1	1	3	2	2	0	2	2	0
783	0	1	0	0	2	0	1	0	1	1	0	0	0	0	0	0	0	0	1	1	6	0	1	1	1	1	0	0	0	0	0	0	0	0	1	1	1	0	3	3	1	1	0	1	2	0	2	3	0
597	0	1	0	0	2	0	1	1	1	1	0	0	0	0	0	0	0	0	1	1	7	0	1	1	1	1	1	0	0	0	0	0	0	0	1	1	1	0	2	2	1	1	0	1	2	0	2	3	0
436	0	0	0	0	3	0	1	0	1	1	0	0	0	0	1	1	1	0	1	1	9	1	0	0	0	0	3	1	0	0	0	0	0	0	1	0	0	0	1	1	1	2	0	1	2	0	2	2	0
743	0	0	0	0	2	0	1	1	0	1	0	0	0	0	0	0	0	0	1	1	6	0	0	0	0	0	0	0	0	0	0	0	0	0	1	1	1	0	3	3	1	1	0	1	2	0	2	2	0
581	0	0	0	0	3	0	1	0	0	1	0	0	0	0	1	0	0	0	1	0	5	0	0	0	0	0	0	0	0	0	0	0	0	0	1	1	1	0	1	1	2	1	0	1	2	0	2	2	0
767	0	0	0	0	2	0	1	1	1	1	0	0	0	0	0	1	1	0	1	1	9	1	0	0	0	0	3	1	0	0	0	0	0	0	1	0	1	0	2	2	2	1	0	1	1	0	2	2	0
418	0	0	0	0	2	0	1	1	1	1	0	0	0	0	0	0	0	0	1	1	7	0	0	0	0	0	0	0	0	0	0	0	1	0	0	1	1	400000	2	2	3	1	3	2	2	0	2	1	0
762	0	0	0	0	3	0	1	0	1	1	0	0	0	0	1	1	1	0	1	1	9	1	0	0	0	0	2	0	0	0	1	0	0	0	0	1	1	100000	3	3	1	1	3	2	2	0	2	2	0
285	0	0	0	0	2	0	1	0	1	1	0	0	0	0	0	0	1	0	1	1	7	0	0	0	0	0	2	0	0	0	1	0	0	0	0	1	1	50000	2	2	1	1	3	1	2	0	2	2	0
532	0	0	0	0	2	0	1	1	1	1	0	0	0	0	1	1	1	0	1	1	10	1	0	0	0	0	2	0	0	0	1	0	0	0	0	1	1	50000	2	1	1	1	3	1	1	0	2	2	0
100	0	0	0	0	3	0	1	0	1	0	0	0	0	0	1	1	1	1	1	1	9	1	0	0	0	0	2	0	0	0	1	0	0	0	0	1	1	20000	2	2	1	1	3	1	2	0	2	2	0
637	0	0	0	0	2	0	1	1	1	1	0	0	0	0	1	1	1	0	1	1	10	1	0	0	0	0	2	0	0	0	0	0	0	0	1	1	1	0	1	2	2	1	0	1	2	0	2	2	0
448	0	0	0	0	2	0	1	1	1	1	0	0	0	0	1	1	1	0	1	1	10	1	0	0	0	0	2	0	0	0	1	0	0	0	0	1	1	100000	3	2	2	1	3	2	2	0	2	2	0
694	0	0	0	0	2	0	1	1	1	1	0	0	0	0	1	1	1	0	1	1	10	1	0	0	0	0	3	1	0	0	0	0	0	0	1	0	1	0	1	1	2	2	0	1	1	0	2	2	0
83	0	0	0	0	3	0	1	0	1	1	0	0	0	0	1	0	1	0	1	0	7	0	0	0	0	0	1	0	0	0	0	0	0	0	1	1	1	0	2	2	2	1	0	1	1	0	2	2	0
391	0	0	0	0	3	0	1	0	1	1	0	0	0	0	1	0	1	0	1	1	8	1	0	0	0	0	2	0	0	0	1	0	0	0	0	1	1	400000	2	2	1	1	3	2	2	0	2	2	0
632	0	0	0	0	2	0	0	1	1	1	0	0	0	0	1	1	1	0	1	1	9	1	0	0	0	0	2	0	0	0	0	0	1	0	0	1	1	300000	1	1	2	1	3	2	2	0	2	2	0
216	0	0	0	0	2	0	1	1	1	1	0	0	0	1	1	0	0	0	1	0	8	1	0	0	0	0	1	0	0	0	0	1	0	0	0	1	1	120000	3	3	1	1	3	2	1	0	2	1	0
782	0	0	0	0	2	0	1	1	1	1	0	0	0	0	0	0	0	0	1	1	7	0	0	0	0	0	1	0	0	0	0	0	1	0	0	1	1	250000	2	2	2	1	3	2	2	0	2	1	0
140	0	0	0	0	2	0	1	1	1	0	0	0	0	0	1	1	1	1	1	1	10	1	0	0	0	0	3	1	0	0	1	0	0	0	0	0	1	100000	1	1	1	1	3	2	1	0	2	0	0
654	0	0	0	0	2	0	1	1	1	1	0	0	0	0	0	0	1	0	1	1	8	1	0	0	0	0	2	0	0	0	1	0	0	0	0	1	1	150000	2	2	2	1	3	2	2	0	2	1	0
345	0	0	0	0	2	0	1	1	1	0	0	0	0	0	1	1	1	0	1	1	9	1	0	0	0	0	3	1	0	0	1	0	0	0	0	0	1	100000	2	2	1	1	3	2	2	0	2	2	0
317	0	0	0	0	1	1	0	0	1	1	0	0	0	0	0	0	0	1	1	1	7	0	0	0	0	0	1	0	0	0	1	0	0	0	0	1	1	50000	2	2	1	1	3	1	1	0	1	2	0
672	0	0	0	0	2	0	0	1	0	1	0	0	0	0	0	0	0	0	0	1	4	0	0	0	0	0	0	0	0	0	0	0	0	0	1	1	1	0	3	2	1	1	0	1	2	0	2	2	0
135	0	0	0	0	3	0	1	0	1	1	0	0	0	0	1	0	0	1	1	1	8	1	0	0	0	0	2	0	0	0	0	0	1	0	0	1	1	250000	3	3	1	1	3	2	1	0	2	2	0
7	0	0	0	0	2	0	0	0	1	1	0	0	0	0	0	0	0	0	0	1	4	0	0	0	0	0	2	0	0	0	0	0	0	1	0	1	1	150000	2	2	1	1	3	2	1	0	2	2	0
389	0	0	0	0	3	0	1	0	1	1	0	0	0	0	1	0	1	1	1	1	9	1	0	0	0	0	2	0	0	0	1	0	0	0	0	1	1	250000	3	3	1	1	3	2	1	0	2	2	0
687	0	0	0	0	2	0	1	1	1	1	0	0	0	0	0	0	0	0	1	1	7	0	0	0	0	0	0	0	0	1	0	0	0	0	0	1	1	150000	2	2	2	1	1	2	1	0	2	2	0
254	0	0	0	0	1	1	1	1	0	1	0	0	0	0	1	0	1	0	1	0	8	1	0	0	0	0	1	0	0	0	0	0	0	0	1	1	1	0	2	2	2	1	0	1	1	0	1	2	0
52	0	0	0	0	2	0	1	1	1	1	0	0	0	0	1	1	1	0	1	1	10	1	0	0	0	0	2	0	0	0	0	0	0	0	1	1	1	0	1	1	1	1	0	1	1	0	2	2	0
595	0	0	0	0	2	0	1	1	1	1	0	0	0	0	0	0	0	0	1	1	7	0	0	0	0	0	0	0	0	0	0	0	0	0	1	1	1	0	2	2	2	1	0	1	1	0	2	2	0
20	0	0	0	0	2	0	1	1	1	1	0	0	0	1	1	0	0	0	1	0	8	1	0	0	0	0	1	0	0	1	0	0	0	0	0	1	1	180000	1	1	2	1	1	2	1	0	2	2	0
247	0	0	0	0	3	0	0	0	0	1	0	0	0	0	1	0	0	0	1	1	5	0	0	0	0	0	1	0	0	0	1	0	0	0	0	1	1	200000	3	3	1	1	3	2	2	0	2	2	0
516	0	0	0	0	2	0	1	0	0	1	0	0	0	0	0	0	0	0	0	0	3	0	0	0	0	0	2	0	0	0	0	0	0	0	1	1	1	0	2	3	2	1	0	1	2	0	2	2	0
340	0	0	0	0	2	0	1	1	1	1	0	0	0	0	0	0	0	0	1	0	6	0	0	0	0	0	2	0	0	0	0	0	0	1	0	1	1	400000	2	3	3	1	3	2	2	0	2	2	0
638	0	0	0	0	2	0	1	1	1	1	0	0	0	0	1	1	1	0	1	1	10	1	0	0	0	0	3	1	0	0	0	0	0	0	1	0	1	0	2	2	1	1	0	1	2	0	2	2	0
250	0	0	0	0	2	0	1	1	1	1	0	0	0	0	1	0	0	0	1	1	8	1	0	0	0	0	1	0	0	1	0	0	0	0	0	1	1	150000	1	2	2	2	1	2	2	0	2	2	0
170	0	0	0	0	2	0	1	1	1	1	0	0	0	0	1	1	1	0	1	1	10	1	0	0	0	0	3	1	0	1	0	0	0	0	0	0	1	400000	2	2	2	1	1	2	1	0	2	2	0
165	0	0	0	0	2	0	0	1	1	1	0	0	0	0	0	0	1	0	1	1	7	0	0	0	0	0	1	0	0	0	1	0	0	0	0	1	1	30000	2	2	1	1	3	1	2	0	2	2	0
350	0	0	0	0	2	0	1	0	1	1	0	0	0	0	1	1	1	0	1	1	9	1	0	0	0	0	2	0	0	0	1	0	0	0	0	1	1	100000	1	2	1	1	3	2	2	0	2	2	0
282	0	0	0	0	1	1	0	0	1	1	0	0	0	0	0	1	1	1	1	1	9	1	0	0	0	0	3	1	0	0	1	0	0	0	0	0	1	100000	2	2	2	1	3	2	1	0	1	2	0
405	0	0	0	0	3	0	1	0	1	1	0	0	0	0	1	0	0	1	1	1	8	1	0	0	0	0	3	1	0	0	1	0	0	0	0	0	1	400000	3	2	1	1	3	2	1	0	2	2	0
21	0	0	0	0	2	0	0	1	1	1	0	0	0	1	0	0	0	0	0	1	6	0	0	0	0	0	1	0	0	0	0	0	1	0	0	1	1	300000	2	2	3	1	3	2	2	0	2	1	0
174	0	0	0	0	2	0	0	0	1	1	0	0	0	0	0	0	1	0	1	1	6	0	0	0	0	0	1	0	0	0	1	0	0	0	0	1	1	100000	2	2	1	1	3	2	2	0	2	2	0
678	0	0	0	0	2	0	1	1	1	1	0	0	0	0	0	0	1	0	1	1	8	1	0	0	0	0	2	0	0	0	1	0	0	0	0	1	1	50000	1	1	1	1	3	1	1	0	2	1	0
868	0	0	0	0	2	0	1	1	1	1	0	0	0	1	0	0	0	0	1	1	8	1	0	0	0	0	2	0	0	0	0	0	1	0	0	1	1	250000	2	2	1	1	3	2	1	0	2	2	0
18	0	0	0	0	2	0	1	0	0	1	0	0	0	0	1	0	1	0	1	1	7	0	0	0	0	0	0	0	0	0	1	0	0	0	0	1	1	20000	2	2	1	1	3	1	1	0	2	2	0
53	0	0	0	0	1	1	0	1	1	1	0	0	0	1	0	0	1	0	1	1	9	1	0	0	0	0	2	0	0	0	1	0	0	0	0	1	1	100000	3	2	1	1	3	2	1	0	1	1	0
582	0	1	0	0	2	0	1	1	1	1	0	0	0	0	0	0	0	0	1	0	6	0	1	1	1	1	1	0	0	0	0	0	0	0	1	1	1	0	1	1	1	1	0	1	2	0	2	3	0
861	0	0	0	0	2	0	1	0	1	0	0	0	0	0	0	0	0	0	1	1	5	0	0	0	0	0	1	0	0	0	0	0	1	0	0	1	1	200000	2	2	2	1	3	2	2	0	2	1	0
488	0	0	0	0	3	0	1	0	1	1	0	0	0	0	1	0	0	0	1	0	6	0	0	0	0	0	1	0	0	0	0	0	0	0	1	1	1	0	2	2	1	1	0	1	2	0	2	2	0
825	0	1	0	0	2	0	0	1	1	1	0	0	0	0	0	0	0	0	1	1	6	0	1	1	1	1	1	0	0	1	0	0	0	0	0	1	1	800000	2	2	3	1	1	3	1	0	2	3	0
835	0	0	0	0	2	0	1	0	1	0	0	0	0	0	0	0	0	0	1	1	5	0	0	0	0	0	2	0	0	0	1	0	0	0	0	1	1	300000	3	2	1	1	3	2	2	0	2	1	0
606	0	0	0	0	2	0	1	0	1	1	0	0	0	0	0	0	0	0	1	1	6	0	0	0	0	0	1	0	0	0	1	0	0	0	0	1	1	200000	3	2	1	1	3	2	2	0	2	2	0
394	0	0	0	0	2	0	1	1	1	1	0	0	0	0	0	0	0	1	1	1	8	1	0	0	0	0	2	0	0	0	1	0	0	0	0	1	1	100000	1	1	1	2	3	2	1	0	2	2	0
500	0	0	0	0	2	0	1	1	1	1	0	0	0	0	0	0	0	0	1	1	7	0	0	0	0	0	1	0	0	0	0	0	0	0	1	1	1	0	1	2	1	1	0	1	2	0	2	2	0
267	0	0	0	0	2	0	1	1	1	1	0	0	0	0	1	1	1	1	1	1	11	1	0	0	0	0	2	0	0	0	0	0	0	0	1	1	1	0	2	2	2	1	0	1	2	0	2	2	0
164	0	0	0	0	2	0	1	0	1	1	0	0	0	0	1	0	0	0	1	0	6	0	0	0	0	0	1	0	0	0	0	0	0	1	0	1	1	70000	2	2	2	1	3	1	1	0	2	2	0
542	0	0	0	0	2	0	0	1	1	1	0	0	0	0	0	0	0	0	1	1	6	0	0	0	0	0	1	0	0	0	0	0	0	0	1	1	1	0	1	1	1	1	0	1	2	0	2	2	0
55	0	0	0	0	2	0	0	1	1	1	0	0	0	1	1	0	0	0	1	1	8	1	0	0	0	0	1	0	0	0	1	0	0	0	0	1	1	100000	2	2	2	1	3	2	2	0	2	1	0
576	0	0	0	0	1	1	1	0	1	1	0	0	0	0	0	0	1	0	1	1	8	1	0	0	0	0	3	1	0	0	1	0	0	0	0	0	1	150000	2	2	2	1	3	2	1	0	1	2	0
662	0	1	0	0	2	0	0	1	1	1	0	0	0	0	0	0	0	0	1	1	6	0	1	1	1	1	1	0	0	0	0	0	0	0	1	1	1	0	2	2	1	1	0	1	2	0	2	3	0
494	0	0	0	0	1	1	0	0	0	1	0	0	0	0	0	0	0	0	1	0	4	0	0	0	0	0	2	0	0	0	0	0	0	0	1	1	1	0	1	1	1	1	0	1	2	0	1	2	0
537	0	0	0	0	2	0	1	1	1	1	0	0	0	0	1	1	1	0	1	1	10	1	0	0	0	0	2	0	0	0	1	0	0	0	0	1	1	50000	3	2	1	1	3	1	1	0	2	2	0
248	0	0	0	0	2	0	1	0	0	1	0	0	0	0	1	0	0	0	1	1	6	0	0	0	0	0	0	0	0	0	0	0	1	0	0	1	1	50000	2	2	2	1	3	1	2	0	2	1	0
227	0	0	0	0	2	0	1	1	1	1	0	0	0	0	0	0	1	0	1	1	8	1	0	0	0	0	2	0	0	0	0	0	1	0	0	1	1	250000	2	1	1	1	3	2	2	0	2	2	0
550	0	0	0	0	2	0	0	0	1	1	0	0	0	0	0	1	0	0	1	1	6	0	0	0	0	0	1	0	0	0	1	0	0	0	0	1	1	150000	1	2	1	1	3	2	1	0	2	2	0
837	0	0	0	0	3	0	0	0	1	1	0	0	0	0	1	0	1	1	1	1	8	1	0	0	0	0	2	0	0	0	0	0	1	0	0	1	1	200000	2	2	2	1	3	2	1	0	2	1	0
657	0	0	0	0	2	0	1	0	1	1	0	0	0	0	0	0	1	0	1	1	7	0	0	0	0	0	2	0	0	0	1	0	0	0	0	1	1	150000	1	2	1	1	3	2	2	0	2	1	0
110	0	0	0	0	2	0	0	0	1	1	0	0	0	0	1	1	1	1	1	1	9	1	0	0	0	0	4	1	0	0	0	0	0	1	0	0	1	150000	2	2	1	1	3	2	1	0	2	2	0
169	0	0	0	0	2	0	1	0	1	1	0	0	0	0	1	1	1	0	1	1	9	1	0	0	0	0	2	0	0	0	1	0	0	0	0	1	1	50000	2	2	1	1	3	1	1	0	2	2	0
513	0	0	0	0	2	0	1	1	0	1	0	0	0	0	0	0	0	0	1	1	6	0	0	0	0	0	0	0	0	0	0	0	0	0	1	1	1	0	1	2	3	1	0	1	2	0	2	2	0
715	0	0	0	0	2	0	1	0	1	1	0	0	0	0	0	0	1	0	1	1	7	0	0	0	0	0	1	0	0	0	1	0	0	0	0	1	1	500000	2	2	2	1	3	2	2	0	2	1	0
717	0	0	0	0	2	0	1	1	1	1	0	0	0	0	0	0	0	0	1	1	7	0	0	0	0	0	0	0	0	1	0	0	0	0	0	1	1	300000	2	2	3	1	1	2	2	0	2	2	0
301	0	0	0	0	2	0	1	1	1	1	0	0	0	0	0	0	0	0	1	1	7	0	0	0	0	0	1	0	0	0	1	0	0	0	0	1	1	100000	1	2	1	1	3	2	2	0	2	2	0
472	0	1	0	0	2	0	1	1	1	0	0	0	0	0	0	0	0	0	1	1	6	0	1	1	1	1	1	0	0	0	0	1	0	0	0	1	1	100000	1	2	2	1	3	2	2	0	2	3	0
119	0	1	0	0	2	0	1	1	1	1	0	0	0	0	0	1	1	0	1	1	9	1	1	1	1	1	3	1	0	0	1	0	0	0	0	0	1	100000	2	2	2	1	3	2	2	0	2	3	0
99	0	0	0	0	2	0	0	1	1	1	0	0	0	0	0	0	0	0	1	1	6	0	0	0	0	0	1	0	0	0	1	0	0	0	0	1	1	100000	2	2	2	1	3	2	2	0	2	2	0
489	0	0	0	0	2	0	1	1	1	1	0	0	0	0	0	0	0	0	1	1	7	0	0	0	0	0	0	0	0	0	0	0	0	0	1	1	1	0	3	2	1	1	0	1	2	0	2	2	0
39	0	0	0	0	3	0	0	0	1	1	0	0	0	0	1	1	0	0	1	1	7	0	0	0	0	0	1	0	0	0	1	0	0	0	0	1	1	200000	1	3	1	1	3	2	1	0	2	2	0
180	0	0	0	0	3	0	1	0	1	0	0	0	0	0	1	1	1	0	1	1	8	1	0	0	0	0	2	0	0	0	0	0	1	0	0	1	1	50000	2	2	1	1	3	1	2	0	2	1	0
684	0	0	0	0	3	0	1	0	1	1	0	0	0	0	1	0	1	0	1	1	8	1	0	0	0	0	1	0	0	0	0	0	0	0	1	1	1	0	2	2	2	1	0	1	2	0	2	2	0
283	0	0	0	0	3	0	1	0	1	1	0	0	0	0	1	1	1	1	1	1	10	1	0	0	0	0	3	1	0	0	1	0	0	0	0	0	1	10000	1	1	2	2	3	1	1	0	2	2	0
482	0	0	0	0	3	0	1	0	1	1	0	0	0	0	1	0	0	0	1	0	6	0	0	0	0	0	1	0	0	0	0	0	0	0	1	1	1	0	2	2	2	1	0	1	2	0	2	2	0
490	0	0	0	0	3	0	1	0	1	1	0	0	0	0	1	0	1	0	1	1	8	1	0	0	0	0	2	0	0	0	1	0	0	0	0	1	1	300000	2	2	2	1	3	2	1	0	2	2	0
306	0	0	0	0	2	0	1	1	0	1	0	0	0	0	0	0	0	0	1	1	6	0	0	0	0	0	1	0	0	0	0	0	1	0	0	1	1	150000	1	1	1	2	3	2	2	0	2	2	0
640	0	0	0	0	2	0	1	1	1	0	0	0	0	0	0	0	0	0	1	1	6	0	0	0	0	0	0	0	0	0	0	0	0	0	1	1	1	0	2	2	1	1	0	1	2	0	2	2	0
872	0	0	0	0	1	1	1	0	1	1	0	0	0	1	0	0	0	0	1	1	8	1	0	0	0	0	2	0	0	0	1	0	0	0	0	1	1	150000	2	2	1	1	3	2	1	0	1	2	0
172	0	0	0	0	2	0	0	0	1	1	0	0	0	0	1	1	1	0	1	1	8	1	0	0	0	0	3	1	0	0	0	0	0	1	0	0	1	0	2	2	1	1	3	1	1	0	2	2	0
27	0	0	0	0	2	0	1	0	1	1	0	0	0	0	1	1	0	0	1	1	8	1	0	0	0	0	2	0	0	0	0	0	0	0	1	1	1	0	1	1	1	2	0	1	2	0	2	1	0
278	0	0	0	0	2	0	0	1	1	1	0	0	0	0	0	0	1	0	1	1	7	0	0	0	0	0	1	0	0	0	1	0	0	0	0	1	1	100000	1	1	1	1	3	2	2	0	2	2	0
46	0	0	0	0	2	0	0	0	1	1	0	0	0	0	0	1	1	0	0	1	6	0	0	0	0	0	2	0	0	0	0	0	1	0	0	1	1	300000	2	2	2	1	3	2	2	0	2	2	0
754	0	0	0	0	1	1	1	0	1	1	0	0	0	0	0	0	0	1	0	1	7	0	0	0	0	0	2	0	0	0	0	0	0	0	1	1	1	0	1	1	1	2	0	1	1	0	1	2	0
763	0	0	0	0	2	0	1	1	1	1	0	0	0	0	1	1	1	0	1	1	10	1	0	0	0	0	3	1	0	0	0	0	0	0	1	0	1	0	2	2	2	1	0	1	2	0	2	2	0
333	0	0	0	0	2	0	1	1	1	1	0	0	0	0	0	0	0	1	1	1	8	1	0	0	0	0	3	1	0	0	1	0	0	0	0	0	1	100000	2	2	1	1	3	2	2	0	2	2	0
197	0	0	0	0	2	0	1	1	1	1	0	0	0	0	1	0	0	0	1	1	8	1	0	0	0	0	2	0	0	0	0	0	1	0	0	1	1	100000	2	2	1	1	3	2	2	0	2	2	0
141	0	0	0	0	3	0	0	0	1	0	0	0	0	0	1	1	1	0	1	1	7	0	0	0	0	0	3	1	0	0	1	0	0	0	0	0	1	100000	1	1	1	1	3	2	1	0	2	0	0
24	0	0	0	0	2	0	0	1	0	1	0	0	0	0	0	0	0	0	0	1	4	0	0	0	0	0	1	0	0	0	1	0	0	0	0	1	1	20000	2	2	2	1	3	1	2	0	2	1	0
404	0	0	0	0	2	0	1	1	1	1	0	0	0	0	0	0	1	0	1	1	8	1	0	0	0	0	3	1	0	1	0	0	0	0	0	0	1	700000	1	2	3	1	1	3	2	0	2	2	0
514	0	0	0	0	2	0	1	1	0	1	0	0	0	0	0	0	0	0	1	0	5	0	0	0	0	0	0	0	0	0	0	0	0	0	1	1	1	0	1	1	1	2	0	1	2	0	2	2	0
619	0	0	0	0	2	0	1	1	1	1	0	0	0	0	1	1	1	0	1	0	9	1	0	0	0	0	2	0	0	1	0	0	0	0	0	1	1	500000	1	2	3	2	1	2	2	0	2	2	0
420	0	0	0	0	2	0	0	1	0	0	0	0	0	0	0	0	0	0	1	1	4	0	0	0	0	0	1	0	0	1	0	0	0	0	0	1	1	600000	1	2	3	1	1	3	1	0	2	2	0
57	0	0	0	0	2	0	1	1	1	1	0	0	0	0	1	0	1	0	1	1	9	1	0	0	0	0	1	0	0	0	0	0	0	0	1	1	1	0	2	2	1	1	0	1	1	0	2	1	0
178	0	0	0	0	2	0	0	0	1	1	0	0	0	0	0	0	1	0	1	1	6	0	0	0	0	0	2	0	0	1	0	0	0	0	0	1	1	800000	2	2	3	1	1	3	2	0	2	2	0
569	0	0	0	0	2	0	1	1	1	1	0	0	0	0	0	0	1	0	1	1	8	1	0	0	0	0	2	0	0	1	0	0	0	0	0	1	1	500000	2	2	3	1	1	2	2	0	2	2	0
864	0	0	0	0	2	0	1	0	1	1	0	0	0	0	0	0	0	0	1	1	6	0	0	0	0	0	2	0	0	0	1	0	0	0	0	1	1	200000	1	1	1	1	3	2	2	0	2	1	0
31	0	0	0	0	2	0	1	1	1	1	0	0	0	0	1	1	1	1	1	1	11	1	0	0	0	0	2	0	0	1	0	0	0	0	0	1	1	280000	1	2	3	1	1	2	1	0	2	2	0
621	0	0	0	0	2	0	1	0	1	1	0	0	0	0	1	1	1	0	1	1	9	1	0	0	0	0	2	0	0	0	0	0	0	0	1	1	1	0	3	2	1	1	0	1	1	0	2	2	0
547	0	0	0	0	2	0	1	1	1	1	0	0	0	0	0	0	0	0	1	1	7	0	0	0	0	0	2	0	0	0	0	0	0	0	1	1	1	0	1	1	1	1	0	1	2	0	2	2	0
109	0	1	1	0	2	0	1	0	1	1	0	0	0	0	1	1	1	1	1	1	10	1	2	1	1	1	3	1	0	0	0	0	0	1	0	0	1	0	1	1	2	1	3	1	1	0	2	2	0
604	0	0	0	0	2	0	0	0	1	1	0	0	0	0	0	0	0	0	1	1	5	0	0	0	0	0	1	0	0	0	1	0	0	0	0	1	1	250000	2	2	1	1	3	2	2	0	2	2	0
564	0	0	0	0	2	0	1	1	1	1	0	0	0	1	0	0	1	0	1	1	9	1	0	0	0	0	2	0	0	0	0	0	0	0	1	1	1	0	2	2	1	1	0	1	2	0	2	2	0
865	0	0	0	0	2	0	1	0	1	1	0	0	0	1	0	0	0	0	1	1	7	0	0	0	0	0	2	0	0	0	1	0	0	0	0	1	1	20000	2	2	1	1	3	1	1	0	2	1	0
736	0	0	0	0	2	0	1	0	1	1	0	0	0	0	0	0	0	0	1	0	5	0	0	0	0	0	1	0	0	0	1	0	0	0	0	1	1	250000	2	1	1	1	3	2	2	0	2	1	0
682	0	0	0	0	2	0	1	1	1	1	0	0	0	1	0	0	0	0	1	1	8	1	0	0	0	0	2	0	0	1	0	0	0	0	0	1	1	500000	2	2	3	1	1	2	1	0	2	1	0
407	0	0	0	0	2	0	1	1	1	1	0	0	0	0	0	0	0	1	1	1	8	1	0	0	0	0	2	0	0	0	1	0	0	0	0	1	1	300000	2	2	1	1	3	2	1	0	2	2	0
486	0	0	0	0	2	0	1	1	1	1	0	0	0	0	0	0	0	0	1	1	7	0	0	0	0	0	0	0	0	0	0	0	0	0	1	1	1	0	1	2	2	1	0	1	2	0	2	2	0
533	0	0	0	0	3	0	1	0	1	1	0	0	0	0	1	1	1	0	1	1	9	1	0	0	0	0	3	1	0	0	1	0	0	0	0	0	1	100000	3	2	1	1	3	2	2	0	2	2	0
71	0	0	0	0	2	0	1	0	1	1	0	0	0	0	1	0	0	0	1	1	7	0	0	0	0	0	0	0	0	0	0	0	1	0	0	1	1	100000	2	2	2	1	3	2	1	0	2	2	0
153	0	0	0	0	2	0	1	1	1	1	0	0	0	0	1	0	0	0	1	0	7	0	0	0	0	0	1	0	0	0	0	0	0	0	1	1	1	0	2	2	2	1	0	1	2	0	2	1	0
328	0	0	0	0	2	0	1	0	0	1	0	0	0	0	0	0	1	0	1	1	6	0	0	0	0	0	1	0	0	1	0	0	0	0	0	1	1	800000	2	3	3	1	1	3	1	0	2	2	0
360	0	0	0	0	3	0	1	0	1	1	0	0	0	0	1	0	0	0	1	1	7	0	0	0	0	0	2	0	0	0	1	0	0	0	0	1	1	30000	2	2	1	1	3	1	1	0	2	2	0
758	0	0	0	0	2	0	1	1	1	1	0	0	0	0	0	1	1	0	1	1	9	1	0	0	0	0	3	1	0	0	1	0	0	0	0	0	1	50000	2	2	1	1	3	1	1	0	2	2	0
381	0	0	0	0	1	1	1	1	1	1	0	0	0	0	0	0	1	0	1	1	9	1	0	0	0	0	2	0	0	0	1	0	0	0	0	1	1	50000	1	1	2	2	3	1	2	0	1	2	0
512	0	0	0	0	2	0	1	1	1	1	0	0	0	0	0	0	0	0	1	1	7	0	0	0	0	0	0	0	0	0	0	0	0	0	1	1	1	0	2	2	2	1	0	1	1	0	2	2	0
15	0	1	0	0	2	0	1	1	0	1	0	0	0	0	1	0	0	0	1	0	6	0	1	1	1	1	1	0	0	0	0	0	0	0	1	1	1	0	1	1	2	2	0	1	2	0	2	3	0
34	0	0	0	0	2	0	1	1	1	1	0	0	0	0	1	0	0	0	1	1	8	1	0	0	0	0	3	1	0	0	1	0	0	0	0	0	1	10000	2	1	1	1	3	1	2	0	2	2	0
417	0	0	0	0	2	0	1	1	1	1	0	0	0	0	1	0	0	0	1	1	8	1	0	0	0	0	1	0	0	0	0	0	0	0	1	1	1	0	1	1	2	1	0	1	2	0	2	1	0
133	0	0	0	0	2	0	0	0	1	1	0	0	0	0	0	0	0	0	0	1	4	0	0	0	0	0	0	0	0	0	0	0	0	1	0	1	1	50000	2	2	1	1	3	1	2	0	2	1	0
338	0	0	0	0	2	0	1	1	1	1	0	0	0	0	1	0	0	0	1	1	8	1	0	0	0	0	2	0	0	0	0	0	0	0	1	1	1	0	2	2	2	1	0	1	2	0	2	1	0
752	0	0	0	0	2	0	1	0	1	1	0	0	0	0	0	0	0	0	1	1	6	0	0	0	0	0	1	0	0	0	0	0	0	0	1	1	1	0	2	2	1	1	0	1	2	0	2	2	0
691	0	0	0	0	2	0	1	1	1	1	0	0	0	0	1	1	1	0	1	1	10	1	0	0	0	0	2	0	0	0	0	0	0	0	1	1	1	0	2	2	1	1	0	1	2	0	2	2	0
439	0	0	0	0	2	0	1	1	1	1	0	0	0	0	1	1	1	0	1	1	10	1	0	0	0	0	2	0	0	0	0	0	1	0	0	1	1	150000	2	2	2	1	3	2	2	0	2	2	0
802	0	0	0	0	1	1	1	0	1	1	0	0	0	0	0	0	0	0	1	1	7	0	0	0	0	0	1	0	0	0	1	0	0	0	0	1	1	500000	3	3	1	1	3	2	1	0	1	2	0
502	0	0	0	0	2	0	1	1	1	1	0	0	0	0	0	1	1	0	1	1	9	1	0	0	0	0	1	0	0	0	1	0	0	0	0	1	1	150000	2	2	1	1	3	2	1	0	2	2	0
87	0	0	0	0	2	0	0	0	1	1	0	0	0	0	1	0	0	0	1	1	6	0	0	0	0	0	1	0	0	0	1	0	0	0	0	1	1	100000	3	2	2	1	3	2	2	0	2	1	0
380	0	0	0	0	2	0	1	1	1	1	0	0	0	1	0	0	1	0	1	1	9	1	0	0	0	0	3	1	0	0	1	0	0	0	0	0	1	1000000	3	3	1	1	3	3	2	0	2	2	0
578	0	0	0	0	2	0	1	1	0	1	0	0	0	0	0	0	0	0	1	1	6	0	0	0	0	0	0	0	0	0	0	0	0	0	1	1	1	0	2	2	1	1	0	1	2	0	2	2	0
761	0	0	0	0	2	0	1	1	1	1	0	0	0	0	1	1	1	0	1	1	10	1	0	0	0	0	2	0	0	0	1	0	0	0	0	1	1	100000	2	2	2	1	3	2	2	0	2	2	0
788	0	0	0	0	2	0	1	1	1	1	0	0	0	0	0	0	0	0	1	1	7	0	0	0	0	0	0	0	0	0	0	0	0	0	1	1	1	0	1	2	2	2	0	1	2	0	2	2	0
863	0	0	0	0	2	0	1	1	1	1	0	0	0	1	0	1	1	1	1	1	11	1	0	0	0	0	2	0	0	0	1	0	0	0	0	1	1	200000	2	2	2	1	3	2	1	0	2	1	0
108	0	1	0	0	2	0	1	0	1	0	0	0	0	0	1	1	1	0	1	1	8	1	1	1	1	1	3	1	0	0	1	0	0	0	0	0	1	50000	2	2	2	1	3	1	2	0	2	3	0
831	0	0	0	0	2	0	1	1	1	1	0	0	0	0	0	0	1	0	1	0	7	0	0	0	0	0	0	0	0	0	0	0	0	0	1	1	1	0	2	2	1	1	0	1	2	0	2	2	0
523	0	0	0	0	2	0	1	1	1	1	0	0	0	0	1	1	1	0	1	1	10	1	0	0	0	0	2	0	0	0	1	0	0	0	0	1	1	100000	2	2	1	1	3	2	2	0	2	2	0
732	0	0	0	0	2	0	1	0	1	1	0	0	0	0	0	0	1	0	1	1	7	0	0	0	0	0	2	0	0	0	0	0	1	0	0	1	1	300000	2	2	1	1	3	2	2	0	2	2	0
290	0	0	0	0	2	0	0	1	1	1	0	0	0	0	0	0	1	0	1	1	7	0	0	0	0	0	1	0	0	0	1	0	0	0	0	1	1	100000	2	2	1	1	3	2	2	0	2	2	0
320	0	0	0	0	2	0	1	1	1	1	0	0	0	0	0	0	1	0	1	1	8	1	0	0	0	0	2	0	0	0	1	0	0	0	0	1	1	20000	1	2	1	1	3	1	2	0	2	2	0
649	0	0	0	0	2	0	1	0	0	1	0	0	0	0	0	0	0	0	1	1	5	0	0	0	0	0	2	0	0	0	0	0	0	0	1	1	1	0	3	3	1	1	0	1	2	0	2	2	0
590	0	0	0	0	2	0	1	1	1	1	0	0	0	0	0	0	0	0	1	1	7	0	0	0	0	0	1	0	0	0	0	0	0	0	1	1	1	0	2	2	2	1	0	1	2	0	2	2	0
321	0	0	0	0	1	1	1	0	1	1	0	0	0	1	0	0	1	0	1	1	9	1	0	0	0	0	2	0	0	0	1	0	0	0	0	1	1	60000	2	2	1	1	3	1	2	0	1	2	0
166	0	0	0	0	3	0	0	0	0	1	0	0	0	0	1	0	1	0	1	1	6	0	0	0	0	0	1	0	0	0	1	0	0	0	0	1	1	50000	2	2	1	1	3	1	2	0	2	2	0
730	0	0	0	0	2	0	1	1	1	1	0	0	0	0	0	0	0	0	1	1	7	0	0	0	0	0	0	0	0	0	1	0	0	0	0	1	1	250000	1	2	2	1	3	2	1	0	2	1	0
862	0	0	0	0	2	0	1	1	1	1	0	0	0	0	0	0	1	0	1	1	8	1	0	0	0	0	2	0	0	0	0	0	1	0	0	1	1	450000	2	2	2	1	3	2	1	0	2	1	0
741	0	0	0	0	2	0	1	1	1	1	0	0	0	0	0	0	0	0	1	1	7	0	0	0	0	0	1	0	0	0	1	0	0	0	0	1	1	250000	2	2	2	1	3	2	1	0	2	2	0
117	0	0	0	0	2	0	0	1	0	1	0	0	0	0	0	0	0	0	1	1	5	0	0	0	0	0	2	0	0	0	1	0	0	0	0	1	1	20000	1	1	2	1	3	1	2	0	2	2	0
723	0	0	0	0	1	1	1	1	1	1	0	0	0	0	0	0	0	0	1	0	7	0	0	0	0	0	0	0	0	0	0	0	0	0	1	1	1	0	2	3	1	1	0	1	2	0	1	2	0
35	0	1	0	0	2	0	0	1	1	1	0	0	0	0	1	1	0	0	1	0	7	0	1	1	1	1	1	0	0	1	0	0	0	0	0	1	1	1700000	2	3	3	1	1	3	2	0	2	3	0
72	0	0	0	0	2	0	0	1	1	1	0	0	0	0	0	0	0	0	0	0	4	0	0	0	0	0	1	0	0	0	0	0	0	0	1	1	1	0	1	2	1	1	0	1	2	0	2	1	0
759	0	0	0	0	2	0	1	1	1	1	0	0	0	0	1	1	1	0	1	1	10	1	0	0	0	0	2	0	0	1	0	0	0	0	0	1	1	400000	1	2	2	1	1	2	2	0	2	2	0
245	0	0	0	0	2	0	0	1	1	1	0	0	0	0	0	0	1	0	1	1	7	0	0	0	0	0	0	0	0	0	0	0	1	0	0	1	1	130000	1	2	2	2	3	2	2	0	2	2	0
38	0	0	0	0	2	0	0	1	1	1	0	0	0	0	0	0	0	0	0	1	5	0	0	0	0	0	0	0	0	0	0	0	1	0	0	1	1	250000	2	2	2	1	3	2	2	0	2	2	0
374	0	0	0	0	3	0	1	0	1	1	0	0	0	0	1	0	1	0	1	1	8	1	0	0	0	0	2	0	0	0	1	0	0	0	0	1	1	300000	3	2	1	1	3	2	2	0	2	2	0
280	0	0	0	0	2	0	0	1	1	1	0	0	0	0	0	0	0	0	1	1	6	0	0	0	0	0	1	0	0	1	0	0	0	0	0	1	1	500000	2	2	3	1	1	2	2	0	2	2	0
838	0	0	0	0	1	1	1	0	1	0	0	0	0	1	0	0	0	0	1	1	7	0	0	0	0	0	1	0	0	0	1	0	0	0	0	1	1	300000	2	2	1	1	3	2	2	0	1	1	0
840	0	0	0	0	2	0	1	1	0	1	0	0	0	0	0	0	0	0	1	0	5	0	0	0	0	0	0	0	0	0	0	0	0	0	1	1	1	0	2	2	2	1	0	1	2	0	2	2	0
84	0	0	0	0	2	0	0	0	0	1	0	0	0	0	1	1	0	0	1	1	6	0	0	0	0	0	0	0	0	0	1	0	0	0	0	1	1	100000	4	2	1	1	3	2	2	0	2	1	0
347	0	0	0	0	2	0	0	1	0	0	0	0	0	0	0	0	0	0	0	1	3	0	0	0	0	0	1	0	0	0	0	0	1	0	0	1	1	200000	2	2	1	1	3	2	1	0	2	2	0
199	0	0	0	0	2	0	0	1	1	1	0	0	0	0	0	0	1	1	1	1	8	1	0	0	0	0	2	0	0	0	1	0	0	0	0	1	1	10000	1	1	1	2	3	1	1	0	2	2	0
230	0	0	0	0	2	0	0	1	1	1	0	0	0	0	0	0	1	0	1	1	7	0	0	0	0	0	1	0	0	0	0	0	1	0	0	1	1	100000	1	2	2	1	3	2	2	0	2	2	0
111	0	0	0	0	2	0	1	0	1	1	0	0	0	1	1	1	1	1	1	1	11	1	0	0	0	0	3	1	0	0	0	0	0	0	1	0	1	0	2	2	1	1	0	1	1	0	2	2	0
770	0	0	0	0	2	0	1	1	1	1	0	0	0	0	0	0	0	0	1	0	6	0	0	0	0	0	0	0	0	0	0	1	0	0	0	1	1	200000	2	2	1	1	3	2	1	0	2	2	0
358	0	0	0	0	2	0	1	1	1	1	0	0	0	0	0	0	0	1	1	1	8	1	0	0	0	0	3	1	0	0	1	0	0	0	0	0	1	150000	2	2	1	1	3	2	1	0	2	2	0
508	0	1	0	0	2	0	1	1	0	1	0	0	0	0	0	0	0	0	1	1	6	0	1	1	1	1	0	0	0	0	0	0	1	0	0	1	1	250000	2	2	1	1	3	2	2	0	2	3	0
744	0	0	0	0	2	0	1	1	1	1	0	0	0	0	0	0	0	0	1	1	7	0	0	0	0	0	1	0	0	0	1	0	0	0	0	1	1	50000	1	1	2	2	3	1	1	0	2	2	0
85	0	0	0	0	2	0	1	1	1	1	0	0	0	0	0	1	0	0	0	1	7	0	0	0	0	0	1	0	0	0	1	0	0	0	0	1	1	100000	4	2	1	1	3	2	2	0	2	1	0
639	0	0	0	0	2	0	1	1	1	1	0	0	0	0	0	0	0	0	1	0	6	0	0	0	0	0	0	0	0	0	0	0	0	1	0	1	1	180000	2	2	1	1	3	2	2	0	2	2	0
429	0	0	0	0	2	0	1	1	1	1	0	0	0	0	1	1	1	0	1	1	10	1	0	0	0	0	2	0	0	0	0	0	1	0	0	1	1	100000	2	2	2	1	3	2	2	0	2	2	0
625	0	0	0	0	2	0	1	0	1	1	0	0	0	0	1	1	1	0	1	1	9	1	0	0	0	0	2	0	0	0	0	0	0	0	1	1	1	0	3	2	1	1	0	1	2	0	2	2	0
618	0	0	0	0	2	0	1	1	1	1	0	0	0	0	1	1	1	0	1	1	10	1	0	0	0	0	3	1	0	0	0	0	0	0	1	0	1	0	3	2	1	1	0	1	2	0	2	2	0
13	0	1	0	0	2	0	0	1	1	1	0	0	0	0	1	0	0	0	1	0	6	0	1	1	1	1	0	0	0	0	0	1	0	0	0	1	1	10000	1	1	1	1	3	1	1	0	2	3	0
697	0	0	0	0	2	0	1	1	1	1	0	0	0	0	1	1	1	0	1	1	10	1	0	0	0	0	2	0	0	0	0	0	0	0	1	1	1	0	1	1	2	2	0	1	2	0	2	2	0
470	0	0	0	0	2	0	1	1	0	1	0	0	0	0	0	0	0	0	1	1	6	0	0	0	0	0	0	0	0	0	0	0	0	0	1	1	1	0	3	2	2	1	0	1	2	0	2	2	0
353	0	0	0	0	3	0	1	0	1	1	0	0	0	0	1	1	1	0	1	1	9	1	0	0	0	0	2	0	0	0	1	0	0	0	0	1	1	50000	3	2	1	1	3	1	2	0	2	2	0
814	0	0	0	0	2	0	1	1	1	1	0	0	0	0	0	0	1	0	1	1	8	1	0	0	0	0	1	0	0	1	0	0	0	0	0	1	1	480000	2	2	3	1	1	2	2	0	2	2	0
860	0	0	0	0	2	0	1	1	1	1	0	0	0	0	1	0	1	0	1	1	9	1	0	0	0	0	1	0	0	0	0	0	0	0	1	1	1	0	2	2	1	1	0	1	2	0	2	2	0
189	0	0	0	0	2	0	0	1	1	0	0	0	0	0	1	1	1	0	1	1	8	1	0	0	0	0	2	0	0	0	0	0	0	0	1	1	1	0	2	2	2	1	0	1	2	0	2	2	0
152	0	0	0	0	2	0	0	1	0	1	0	0	0	0	0	0	1	0	1	1	6	0	0	0	0	0	2	0	0	0	1	0	0	0	0	1	1	50000	1	2	1	1	3	1	2	0	2	2	0
32	0	0	0	0	2	0	0	1	0	1	0	0	0	0	0	0	0	0	1	1	5	0	0	0	0	0	1	0	0	0	1	0	0	0	0	1	1	300000	3	3	1	1	3	2	1	0	2	2	0
310	0	0	0	0	3	0	1	0	1	1	0	0	0	0	1	0	1	0	1	1	8	1	0	0	0	0	1	0	0	1	0	0	0	0	0	1	1	300000	2	2	3	1	1	2	2	0	2	2	0
708	0	0	0	0	2	0	1	1	1	1	0	0	0	0	0	0	0	0	1	1	7	0	0	0	0	0	2	0	0	0	1	0	0	0	0	1	1	50000	2	2	2	1	3	1	2	0	2	1	0
544	0	0	0	0	2	0	1	1	1	1	0	0	0	0	0	0	0	0	1	1	7	0	0	0	0	0	1	0	0	0	0	0	1	0	0	1	1	600000	2	2	2	1	3	3	1	0	2	2	0
568	0	0	0	0	2	0	1	1	1	0	0	0	0	0	0	0	0	0	1	1	6	0	0	0	0	0	0	0	0	1	0	0	0	0	0	1	1	250000	1	2	3	1	1	2	2	0	2	1	0
144	0	0	0	0	2	0	0	1	1	1	0	0	0	0	0	0	0	0	1	1	6	0	0	0	0	0	1	0	0	0	1	0	0	0	0	1	1	80000	1	2	2	1	3	1	2	0	2	2	0
177	0	0	0	0	2	0	1	0	1	1	0	0	0	0	0	1	1	0	1	1	8	1	0	0	0	0	2	0	0	0	1	0	0	0	0	1	1	150000	2	2	2	1	3	2	2	0	2	2	0
25	0	0	0	0	2	0	1	1	1	1	0	0	0	0	1	0	0	0	1	1	8	1	0	0	0	0	2	0	0	1	0	0	0	0	0	1	1	150000	1	2	3	1	1	2	2	0	2	1	0
61	0	1	0	0	3	0	1	0	0	0	0	0	0	0	1	1	1	0	1	1	7	0	1	1	1	1	2	0	0	0	1	0	0	0	0	1	1	200000	3	3	1	1	3	2	2	0	2	2	0
124	0	0	0	0	2	0	1	1	1	1	0	0	0	0	1	0	0	0	1	1	8	1	0	0	0	0	1	0	0	0	0	0	1	0	0	1	1	100000	2	2	2	1	3	2	2	0	2	2	0
64	0	0	0	0	3	0	1	0	1	0	0	0	0	0	1	1	1	0	1	1	8	1	0	0	0	0	4	1	0	0	1	0	0	0	0	0	1	200000	3	3	2	1	3	2	1	0	2	0	0
616	0	0	0	0	2	0	1	1	1	1	0	0	0	0	1	1	1	0	1	1	10	1	0	0	0	0	3	1	0	0	0	0	0	0	1	0	1	0	1	2	1	2	0	1	2	0	2	2	0
726	0	0	0	0	2	0	1	1	1	1	0	0	0	0	0	0	0	0	1	1	7	0	0	0	0	0	1	0	0	0	1	0	0	0	0	1	1	350000	2	2	1	1	3	2	2	0	2	1	0
642	0	0	0	0	2	0	1	1	1	1	0	0	0	1	0	0	0	0	1	1	8	1	0	0	0	0	2	0	0	0	1	0	0	0	0	1	1	300000	2	2	1	1	3	2	2	0	2	2	0
206	0	1	0	0	3	0	1	0	1	0	0	0	0	0	1	1	1	0	1	1	8	1	1	1	1	1	3	1	0	0	0	0	1	0	0	0	1	100000	2	2	2	1	3	2	2	0	2	2	0
735	0	0	0	0	3	0	1	0	1	0	0	0	0	0	1	0	0	1	1	1	7	0	0	0	0	0	2	0	0	0	1	0	0	0	0	1	1	200000	1	1	1	1	3	2	1	0	2	0	0
325	0	1	0	0	2	0	1	0	1	0	0	0	0	0	0	0	1	0	1	0	5	0	1	1	1	1	1	0	0	0	1	0	0	0	0	1	1	300000	2	2	1	1	3	2	2	0	2	2	0
173	0	0	0	0	2	0	0	1	1	1	0	0	0	0	1	1	1	0	1	1	9	1	0	0	0	0	3	1	0	0	0	0	1	0	0	0	1	300000	1	1	2	1	3	2	2	0	2	2	0
725	0	0	0	0	2	0	1	0	1	1	0	0	0	0	1	0	0	0	1	1	7	0	0	0	0	0	2	0	0	0	0	0	1	0	0	1	1	200000	2	2	1	2	3	2	2	0	2	1	0
416	0	0	0	0	2	0	1	1	1	1	0	0	0	0	0	0	1	0	1	1	8	1	0	0	0	0	2	0	0	0	1	0	0	0	0	1	1	250000	1	1	2	1	3	2	1	0	2	2	0
648	0	0	0	0	2	0	1	1	1	1	0	0	0	0	0	0	0	0	1	0	6	0	0	0	0	0	0	0	0	0	0	0	0	1	0	1	1	50000	1	1	2	1	3	1	2	0	2	2	0
789	0	0	0	0	2	0	1	1	1	1	0	0	0	0	0	0	1	0	1	1	8	1	0	0	0	0	2	0	0	1	0	0	0	0	0	1	1	150000	2	2	3	1	1	2	2	0	2	2	0
791	0	0	0	0	2	0	1	1	1	1	0	0	0	0	0	0	1	0	1	1	8	1	0	0	0	0	2	0	0	0	0	0	1	0	0	1	1	300000	2	2	1	1	3	2	1	0	2	2	0
580	0	0	0	0	2	0	0	0	1	1	0	0	0	0	0	0	1	0	1	1	6	0	0	0	0	0	1	0	0	0	0	1	0	0	0	1	1	150000	1	3	3	1	3	2	2	0	2	2	0
414	0	0	0	0	2	0	1	1	0	1	0	0	0	1	0	0	0	0	1	0	6	0	0	0	0	0	2	0	0	0	0	0	0	0	1	1	1	0	1	1	2	1	0	1	2	0	2	2	0
129	0	0	0	0	2	0	1	1	1	1	0	0	0	0	1	1	1	0	1	1	10	1	0	0	0	0	2	0	0	0	0	0	1	0	0	1	1	150000	2	2	2	1	3	2	1	0	2	1	0
727	0	0	0	0	2	0	1	1	1	1	0	0	0	0	0	0	0	0	1	1	7	0	0	0	0	0	2	0	0	0	0	0	1	0	0	1	1	400000	1	2	2	1	3	2	2	0	2	1	0
289	0	0	0	0	2	0	1	0	0	1	0	0	0	0	0	0	1	0	1	1	6	0	0	0	0	0	1	0	0	0	1	0	0	0	0	1	1	150000	2	2	1	1	3	2	2	0	2	2	0
706	0	0	0	0	1	1	1	0	1	1	0	0	0	0	1	1	1	0	0	1	9	1	0	0	0	0	2	0	0	0	0	0	1	0	0	1	1	300000	2	2	2	1	3	2	1	0	1	2	0
297	0	0	0	0	2	0	1	0	1	1	0	0	0	0	0	0	0	0	1	1	6	0	0	0	0	0	1	0	0	0	1	0	0	0	0	1	1	10000	1	1	2	2	3	1	1	0	2	2	0
387	0	0	0	0	2	0	0	0	1	1	0	0	0	0	0	0	0	0	1	1	5	0	0	0	0	0	0	0	0	0	0	0	0	0	1	1	1	0	2	2	2	1	0	1	2	0	2	1	0
107	0	1	0	0	2	0	0	1	1	1	0	0	0	0	1	0	1	0	1	1	8	1	1	1	1	1	2	0	0	0	1	0	0	0	0	1	1	20000	3	3	1	1	3	1	2	0	2	3	0
553	0	0	0	0	2	0	0	1	1	1	0	0	0	0	0	0	1	0	1	1	7	0	0	0	0	0	1	0	0	0	1	0	0	0	0	1	1	300000	1	2	2	1	3	2	1	0	2	2	0
421	0	0	0	0	2	0	1	1	1	1	0	0	0	0	0	0	0	0	1	1	7	0	0	0	0	0	0	0	0	0	0	0	0	0	1	1	1	0	2	2	1	1	0	1	2	0	2	1	0
44	0	0	0	0	1	1	0	1	0	1	0	0	0	1	1	0	1	0	1	1	9	1	0	0	0	0	2	0	0	0	1	0	0	0	0	1	1	100000	2	2	2	1	3	2	2	0	1	2	0
208	0	0	0	0	3	0	1	0	0	1	0	0	0	0	1	0	0	0	1	0	5	0	0	0	0	0	1	0	0	0	0	0	0	0	1	1	1	0	2	2	2	1	0	1	2	0	2	2	0
161	0	0	0	0	2	0	1	0	1	1	0	0	0	0	1	0	1	0	1	1	8	1	0	0	0	0	1	0	0	0	0	0	0	1	0	1	1	10000	2	2	1	1	3	1	2	0	2	1	0
415	0	0	0	0	2	0	1	0	1	1	0	0	0	0	1	0	0	0	1	1	7	0	0	0	0	0	1	0	0	0	0	0	0	0	1	1	1	0	2	2	1	1	0	1	1	0	2	2	0
753	0	0	0	0	3	0	0	0	1	1	0	0	0	0	1	0	0	1	1	0	6	0	0	0	0	0	1	0	0	0	0	0	0	0	1	1	1	0	2	2	1	1	0	1	1	0	2	2	0
58	0	0	0	0	2	0	1	1	1	1	0	0	0	0	1	0	0	0	1	1	8	1	0	0	0	0	1	0	0	0	0	0	1	0	0	1	1	350000	2	2	2	1	3	2	2	0	2	2	0
192	0	0	0	0	3	0	1	0	1	1	0	0	0	0	1	0	1	0	1	1	8	1	0	0	0	0	2	0	0	0	1	0	0	0	0	1	1	150000	3	3	1	1	3	2	2	0	2	2	0
42	0	0	0	0	2	0	0	1	1	1	0	0	0	1	1	1	1	0	1	1	10	1	0	0	0	0	2	0	0	0	1	0	0	0	0	1	1	100000	2	2	1	1	3	2	1	0	2	2	0
47	0	0	0	0	2	0	0	1	1	1	0	0	0	0	0	0	0	0	0	1	5	0	0	0	0	0	1	0	0	0	0	0	1	0	0	1	1	200000	1	1	2	1	3	2	2	0	2	2	0
742	0	0	0	0	2	0	1	1	1	1	0	0	0	0	0	0	1	0	1	1	8	1	0	0	0	0	2	0	0	0	1	0	0	0	0	1	1	500000	2	2	1	1	3	2	2	0	2	1	0
375	0	0	0	0	2	0	1	0	1	1	0	0	0	0	1	1	1	0	0	0	7	0	0	0	0	0	1	0	0	0	1	0	0	0	0	1	1	100000	1	2	2	1	3	2	2	0	2	2	0
279	0	0	0	0	1	1	0	0	1	1	0	0	0	0	0	0	1	0	1	1	7	0	0	0	0	0	2	0	0	0	0	0	1	0	0	1	1	450000	2	2	1	1	3	2	2	0	1	2	0
190	0	0	0	0	2	0	1	1	1	1	0	0	0	0	1	0	1	1	1	1	10	1	0	0	0	0	2	0	0	0	0	0	1	0	0	1	1	150000	2	2	2	1	3	2	1	0	2	2	0
824	0	0	0	0	3	0	1	0	1	1	0	0	0	0	1	0	0	0	1	0	6	0	0	0	0	0	0	0	0	0	0	0	0	0	1	1	1	0	2	2	2	1	0	1	2	0	2	2	0
746	0	0	0	0	2	0	1	1	1	1	0	0	0	0	0	0	0	1	1	1	8	1	0	0	0	0	1	0	0	0	0	0	0	1	0	1	1	200000	2	2	3	1	3	2	1	0	2	2	0
676	0	2	0	0	1	1	1	0	1	1	0	0	0	1	0	0	0	0	1	1	8	1	2	1	1	1	3	1	0	0	1	0	0	0	0	0	1	400000	2	2	1	1	3	2	2	0	1	2	0
256	0	0	0	0	2	0	1	0	1	1	0	0	0	0	1	0	0	0	1	1	7	0	0	0	0	0	0	0	0	0	0	0	0	0	1	1	1	0	1	1	2	1	0	1	2	0	2	2	0
748	0	0	0	0	2	0	1	1	1	1	0	0	0	0	0	0	1	0	1	1	8	1	0	0	0	0	1	0	0	0	0	0	0	0	1	1	1	0	2	2	1	1	0	1	1	0	2	2	0
385	0	0	0	0	2	0	1	1	1	1	0	0	0	0	0	0	0	0	0	1	6	0	0	0	0	0	0	0	0	0	0	0	0	0	1	1	1	0	2	2	1	1	0	1	1	0	2	1	0
352	0	0	0	0	2	0	1	1	1	1	0	0	0	0	1	1	1	0	1	1	10	1	0	0	0	0	2	0	0	0	0	0	0	0	1	1	1	0	2	2	1	1	0	1	2	0	2	2	0
318	0	0	0	0	3	0	0	0	1	1	0	0	0	0	1	0	1	1	1	1	8	1	0	0	0	0	3	1	0	0	1	0	0	0	0	0	1	150000	3	2	2	1	3	2	1	0	2	2	0
801	0	0	0	0	2	0	1	0	1	1	0	0	0	0	0	0	0	0	1	0	5	0	0	0	0	0	0	0	0	0	0	1	0	0	0	1	1	100000	1	1	2	2	3	2	2	0	2	2	0
260	0	0	0	0	2	0	1	1	1	1	0	0	0	0	1	0	0	0	1	1	8	1	0	0	0	0	3	1	0	1	0	0	0	0	0	0	1	80000	2	2	3	1	1	1	2	0	2	2	0
77	0	0	0	0	2	0	0	0	1	1	0	0	0	0	1	0	0	0	1	1	6	0	0	0	0	0	1	0	0	0	0	0	1	0	0	1	1	80000	1	2	1	2	3	1	2	0	2	1	0
444	0	0	0	0	2	0	1	1	1	1	0	0	0	0	1	1	1	0	1	1	10	1	0	0	0	0	3	1	0	1	0	0	0	0	0	0	1	400000	2	2	3	1	1	2	1	0	2	2	0
12	0	0	0	0	2	0	0	1	1	0	0	0	0	0	1	1	1	0	1	1	8	1	0	0	0	0	3	1	0	0	1	0	0	0	0	0	1	200000	2	1	1	1	3	2	2	0	2	0	0
194	0	0	0	0	2	0	0	0	0	1	0	0	0	0	0	1	1	0	1	1	6	0	0	0	0	0	1	0	0	0	1	0	0	0	0	1	1	100000	1	1	1	1	3	2	2	0	2	2	0
798	0	0	0	0	2	0	1	0	0	1	0	0	0	0	1	0	0	0	1	1	6	0	0	0	0	0	0	0	0	0	0	1	0	0	0	1	1	300000	1	2	2	1	3	2	1	0	2	2	0
806	0	0	0	0	2	0	1	1	1	1	0	0	0	0	0	0	0	1	1	1	8	1	0	0	0	0	1	0	0	0	0	0	0	0	1	1	1	0	2	2	2	1	0	1	1	0	2	2	0
60	0	0	0	0	2	0	1	0	1	1	0	0	0	0	1	0	1	1	1	1	9	1	0	0	0	0	2	0	0	0	0	1	0	0	0	1	1	150000	2	2	1	1	3	2	1	0	2	1	0
785	0	0	0	0	2	0	1	1	0	1	0	0	0	1	0	0	0	0	1	1	7	0	0	0	0	0	1	0	0	0	0	0	0	0	1	1	1	0	2	2	1	2	0	1	2	0	2	2	0
598	0	0	0	0	2	0	1	1	1	1	0	0	0	0	0	0	0	0	1	1	7	0	0	0	0	0	0	0	0	0	0	0	0	1	0	1	1	300000	1	2	3	1	3	2	2	0	2	2	0
468	0	0	0	0	3	0	1	0	0	1	0	0	0	0	1	0	1	0	1	1	7	0	0	0	0	0	0	0	0	0	0	0	0	1	0	1	1	700000	3	3	2	1	3	3	2	0	2	2	0
540	0	0	0	0	3	0	1	0	1	1	0	0	0	0	1	1	1	0	1	1	9	1	0	0	0	0	3	1	0	0	1	0	0	0	0	0	1	50000	3	2	1	1	3	1	2	0	2	2	0
692	0	0	0	0	1	1	0	0	1	1	0	0	0	0	0	1	1	0	1	1	8	1	0	0	0	0	1	0	0	0	1	0	0	0	0	1	1	50000	2	2	1	1	3	1	1	0	1	2	0
729	0	0	0	0	3	0	1	0	1	1	0	0	0	0	1	0	0	0	1	1	7	0	0	0	0	0	1	0	0	0	1	0	0	0	0	1	1	400000	3	2	1	1	3	2	2	0	2	2	0
253	0	0	0	0	2	0	1	1	1	1	0	0	0	0	1	0	0	0	1	1	8	1	0	0	0	0	2	0	0	0	0	0	0	0	1	1	1	0	2	2	1	1	0	1	2	0	2	1	0
777	0	0	0	0	3	0	1	0	0	0	0	0	0	0	1	1	1	1	1	1	8	1	0	0	0	0	1	0	0	0	0	0	0	0	1	1	1	0	3	2	1	1	0	1	2	0	2	2	0
364	0	0	0	0	2	0	1	1	1	1	0	0	0	0	0	0	0	0	1	1	7	0	0	0	0	0	0	0	0	0	0	0	0	0	1	1	0	0	3	2	2	1	0	1	2	0	2	1	0
827	0	0	0	0	2	0	1	0	1	1	0	0	0	0	0	0	1	0	1	1	7	0	0	0	0	0	2	0	0	0	0	0	0	0	1	1	1	0	1	2	2	2	0	1	2	0	2	1	0
9	0	0	0	0	2	0	0	0	1	1	0	0	0	1	0	0	1	1	1	1	8	1	0	0	0	0	2	0	0	0	1	0	0	0	0	1	1	200000	3	2	2	1	3	2	2	0	2	1	0
760	0	0	0	0	2	0	0	1	1	1	0	0	0	0	0	1	1	0	1	1	8	1	0	0	0	0	2	0	0	0	0	0	0	0	1	1	1	0	1	2	2	1	0	1	2	0	2	2	0
262	0	0	0	0	2	0	1	1	1	1	0	0	0	0	1	0	0	0	1	1	8	1	0	0	0	0	1	0	0	0	0	1	0	0	0	1	1	100000	2	2	3	1	3	2	2	0	2	1	0
549	0	0	0	0	2	0	1	1	1	1	0	0	0	0	0	0	1	0	1	1	8	1	0	0	0	0	2	0	0	0	0	0	1	0	0	1	1	150000	2	2	1	1	3	2	2	0	2	2	0
793	0	0	0	0	2	0	1	1	1	1	0	0	0	0	0	0	0	0	1	1	7	0	0	0	0	0	2	0	0	0	1	0	0	0	0	1	1	150000	2	2	2	1	3	2	2	0	2	2	0
319	0	0	0	0	2	0	1	0	1	1	0	0	0	0	0	1	1	0	1	1	8	1	0	0	0	0	3	1	0	0	1	0	0	0	0	0	1	30000	2	2	1	1	3	1	1	0	2	2	0
603	0	0	0	0	2	0	1	0	1	1	0	0	0	0	0	0	0	0	1	0	5	0	0	0	0	0	1	0	0	1	0	0	0	0	0	1	1	500000	1	2	3	1	1	2	2	0	2	2	0
204	0	0	0	0	2	0	1	0	1	1	0	0	0	0	0	0	1	1	1	1	8	1	0	0	0	0	2	0	0	0	0	0	1	0	0	1	1	150000	3	2	1	1	3	2	1	0	2	2	0
780	0	0	0	0	2	0	1	1	1	1	0	0	0	0	0	0	0	0	1	1	7	0	0	0	0	0	0	0	0	0	0	0	0	1	0	1	1	300000	2	2	1	1	3	2	2	0	2	2	0
272	0	1	0	0	3	0	1	0	1	1	0	0	0	0	1	1	1	0	1	1	9	1	1	1	1	1	3	1	0	0	0	0	0	0	1	0	1	0	2	2	1	1	0	1	2	0	2	3	0
187	0	0	0	0	2	0	1	0	1	1	0	0	0	0	1	1	1	1	1	1	10	1	0	0	0	0	2	0	0	0	1	0	0	0	0	1	1	50000	2	2	1	1	3	1	1	0	2	1	0
156	0	0	0	0	2	0	1	1	1	1	0	0	0	0	1	0	0	0	1	0	7	0	0	0	0	0	0	0	0	0	1	0	0	0	0	1	1	20000	2	2	1	1	3	1	1	0	2	2	0
266	0	1	0	0	3	0	1	0	1	1	0	0	0	0	1	0	0	0	1	1	7	0	1	1	1	1	1	0	0	0	0	0	0	1	0	1	1	60000	2	2	2	1	3	1	2	0	2	3	0
668	0	0	0	0	2	0	1	1	1	1	0	0	0	0	0	0	0	0	1	1	7	0	0	0	0	0	0	0	0	1	0	0	0	0	0	1	1	500000	2	2	3	1	1	2	1	0	2	2	0
455	0	0	0	0	2	0	1	1	1	1	0	0	0	0	1	1	1	0	1	1	10	1	0	0	0	0	2	0	0	0	1	0	0	0	0	1	1	100000	3	2	1	1	3	2	2	0	2	2	0
592	0	0	0	0	3	0	1	0	1	1	0	0	0	0	1	0	1	0	1	1	8	1	0	0	0	0	3	1	0	1	0	0	0	0	0	0	1	500000	2	2	3	1	1	2	2	0	2	2	0
681	0	0	0	0	2	0	1	1	1	1	0	0	0	0	0	0	0	0	1	0	6	0	0	0	0	0	1	0	0	1	0	0	0	0	0	1	1	400000	1	2	3	2	1	2	1	0	2	1	0
856	0	0	0	0	2	0	0	1	1	1	0	0	0	0	0	0	0	0	1	1	6	0	0	0	0	0	1	0	0	0	1	0	0	0	0	1	1	30000	2	2	1	1	3	1	2	0	2	2	0
251	0	1	0	0	2	0	1	1	1	1	0	0	0	0	1	0	0	0	1	1	8	1	1	1	1	1	2	0	0	0	0	0	0	0	1	1	1	0	1	2	2	1	0	1	2	0	2	3	0
11	0	1	0	0	2	0	1	1	1	1	0	0	0	1	1	0	1	1	1	1	11	1	1	1	1	1	2	0	0	0	0	0	1	0	0	1	0	250000	2	2	2	1	3	2	2	0	2	3	0
535	0	0	0	0	2	0	1	0	1	1	0	0	0	0	1	1	1	0	1	1	9	1	0	0	0	0	3	1	0	0	0	0	0	0	1	0	1	0	1	1	1	2	0	1	1	0	2	2	0
120	0	0	0	0	3	0	1	0	1	1	0	0	0	0	1	0	1	1	1	1	9	1	0	0	0	0	3	1	0	1	0	0	0	0	0	0	1	300000	2	2	3	1	1	2	1	0	2	2	0
803	0	0	0	0	2	0	1	1	1	1	0	0	0	0	0	0	0	0	1	1	7	0	0	0	0	0	2	0	0	0	1	0	0	0	0	1	1	200000	1	2	1	1	3	2	2	0	2	2	0
242	0	0	0	0	2	0	1	1	1	1	0	0	0	0	1	1	1	0	1	1	10	1	0	0	0	0	2	0	0	0	0	0	1	0	0	1	1	250000	2	2	1	1	3	2	2	0	2	2	0
445	0	0	0	0	2	0	1	0	1	1	0	0	0	0	1	1	1	0	1	1	9	1	0	0	0	0	2	0	0	0	1	0	0	0	0	1	1	100000	3	2	1	1	3	2	2	0	2	2	0
281	0	1	0	0	2	0	0	1	1	1	0	0	0	0	0	0	0	0	1	1	6	0	1	1	1	1	1	0	0	0	1	0	0	0	0	1	1	150000	1	1	1	1	3	2	2	0	2	3	0
563	0	0	0	0	2	0	1	1	1	1	0	0	0	0	0	0	1	0	1	1	8	1	0	0	0	0	3	1	0	0	0	0	1	0	0	0	1	300000	2	2	3	1	3	2	2	0	2	2	0
613	0	0	0	0	3	0	1	0	1	1	0	0	0	0	1	1	1	0	1	1	9	1	0	0	0	0	3	1	0	0	1	0	0	0	0	0	1	100000	3	2	1	1	3	2	2	0	2	2	0
211	0	0	0	0	2	0	1	1	1	1	0	0	0	0	1	0	0	0	1	1	8	1	0	0	0	0	1	0	0	0	0	0	0	0	1	1	1	0	3	3	2	1	0	1	2	0	2	2	0
686	0	0	0	0	2	0	1	0	1	1	0	0	0	0	0	1	0	0	1	0	6	0	0	0	0	0	0	0	0	0	0	0	0	0	1	1	1	0	1	2	2	1	0	1	2	0	2	2	0
733	0	0	0	0	1	1	1	0	0	1	0	0	0	0	0	0	0	1	1	1	7	0	0	0	0	0	1	0	0	1	0	0	0	0	0	1	1	200000	1	2	3	1	1	2	1	0	1	2	0
561	0	0	0	0	2	0	1	0	1	1	0	0	0	0	0	0	1	0	1	1	7	0	0	0	0	0	1	0	0	0	1	0	0	0	0	1	1	100000	1	2	1	1	3	2	2	0	2	2	0
427	0	0	0	0	1	1	0	1	0	1	0	0	0	0	0	0	0	0	1	1	6	0	0	0	0	0	1	0	0	0	0	0	1	0	0	1	1	500000	2	2	2	1	3	2	2	0	1	1	0
86	0	0	0	0	2	0	0	1	1	1	0	0	0	0	0	0	0	0	0	1	5	0	0	0	0	0	0	0	0	0	0	0	1	0	0	1	1	200000	1	2	2	1	3	2	2	0	2	2	0
844	0	0	0	0	2	0	1	1	1	1	0	0	0	0	0	0	0	0	1	0	6	0	0	0	0	0	0	0	0	0	0	0	0	0	1	1	1	0	2	2	2	1	0	1	2	0	2	2	0
443	0	0	0	0	2	0	1	0	1	1	0	0	0	0	1	1	1	0	1	1	9	1	0	0	0	0	2	0	0	0	0	0	0	0	1	1	1	0	1	1	1	1	0	1	2	0	2	2	0
379	0	0	0	0	2	0	1	1	1	1	0	0	0	1	0	0	0	0	1	1	8	1	0	0	0	0	3	1	0	0	0	0	1	0	0	0	1	500000	2	2	2	1	3	2	2	0	2	2	0
671	0	0	0	0	2	0	1	1	0	1	0	0	0	0	0	0	0	0	1	1	6	0	0	0	0	0	0	0	0	0	0	0	0	0	1	1	1	0	3	3	1	1	0	1	2	0	2	2	0
36	0	0	0	0	2	0	0	0	1	1	0	0	0	0	1	0	0	0	1	1	6	0	0	0	0	0	1	0	0	0	1	0	0	0	0	1	1	200000	2	2	3	1	3	2	2	0	2	2	0
846	0	0	0	0	2	0	1	0	1	1	0	0	0	0	0	1	1	0	1	0	7	0	0	0	0	0	0	0	0	0	0	0	0	0	1	1	1	0	1	1	2	2	0	1	1	0	2	2	0
635	0	0	0	0	2	0	1	0	1	1	0	0	0	0	1	1	1	0	1	1	9	1	0	0	0	0	2	0	0	0	0	0	0	0	1	1	1	0	1	1	1	1	0	1	2	0	2	2	0
307	0	0	0	0	2	0	1	0	1	1	0	0	0	0	0	0	1	0	1	1	7	0	0	0	0	0	0	0	0	0	1	0	0	0	0	1	1	100000	1	1	1	1	3	2	1	0	2	2	0
329	0	0	0	0	2	0	1	1	1	1	0	0	0	1	0	0	0	0	1	1	8	1	0	0	0	0	2	0	0	0	1	0	0	0	0	1	1	100000	2	2	1	1	3	2	1	0	2	2	0
615	0	0	0	0	2	0	0	0	1	1	0	0	0	0	0	1	0	0	1	1	6	0	0	0	0	0	1	0	0	0	0	0	0	0	1	1	1	0	1	1	1	1	0	1	1	0	2	2	0
136	0	0	0	0	3	0	1	0	1	1	0	0	0	0	1	0	0	0	1	1	7	0	0	0	0	0	1	0	0	0	1	0	0	0	0	1	1	50000	3	2	1	1	3	1	2	0	2	2	0
812	0	0	0	0	3	0	1	0	1	1	0	0	0	0	1	0	1	1	1	1	9	1	0	0	0	0	2	0	0	1	0	0	0	0	0	1	1	2000000	2	2	3	1	1	3	1	0	2	2	0
499	0	0	0	0	2	0	1	1	1	1	0	0	0	0	0	0	0	0	1	1	7	0	0	0	0	0	2	0	0	0	0	0	0	0	1	1	1	0	1	2	1	1	0	1	2	0	2	2	0
372	0	0	0	0	2	0	1	1	1	1	0	0	0	0	0	0	1	0	1	1	8	1	0	0	0	0	2	0	0	0	0	1	0	0	0	1	1	30000	1	1	1	2	3	1	2	0	2	2	0
849	0	0	0	0	1	1	1	1	1	1	0	0	0	0	0	0	0	0	0	1	7	0	0	0	0	0	0	0	0	0	0	0	0	0	1	1	1	0	2	1	1	1	0	1	1	0	1	2	0
565	0	0	0	0	3	0	1	0	1	1	0	0	0	0	1	1	1	0	1	1	9	1	0	0	0	0	2	0	0	0	1	0	0	0	0	1	1	300000	3	2	1	1	3	2	1	0	2	2	0
491	0	0	0	0	2	0	1	1	1	1	0	0	0	1	0	0	1	0	1	1	9	1	0	0	0	0	2	0	0	0	1	0	0	0	0	1	1	200000	2	2	1	1	3	2	2	0	2	2	0
818	0	2	0	0	1	1	1	1	1	1	0	0	0	0	0	0	0	0	1	0	7	0	2	1	1	1	0	0	0	0	0	0	0	0	1	1	1	0	2	3	2	1	0	1	2	0	1	3	0
456	0	0	0	0	2	0	1	1	1	0	0	0	0	0	1	1	1	0	1	1	9	1	0	0	0	0	2	0	0	0	0	0	0	0	1	1	1	0	1	1	1	1	0	1	2	0	2	2	0
175	0	0	0	0	2	0	0	1	1	1	0	0	0	0	0	0	0	0	1	1	6	0	0	0	0	0	1	0	0	0	0	0	1	0	0	1	1	100000	2	2	3	1	3	2	2	0	2	2	0
147	0	0	0	0	2	0	1	0	1	1	0	0	0	0	0	0	0	0	1	1	6	0	0	0	0	0	1	0	0	0	1	0	0	0	0	1	1	50000	3	2	1	1	3	1	1	0	2	2	0
388	0	0	0	0	1	1	0	0	1	1	0	0	0	0	0	0	0	0	1	1	6	0	0	0	0	0	0	0	0	0	0	0	0	0	1	1	1	0	1	2	2	1	0	1	2	0	1	2	0
143	0	0	0	0	2	0	1	0	1	1	0	0	0	0	0	0	1	1	1	1	8	1	0	0	0	0	3	1	0	0	0	0	1	0	0	0	1	250000	2	2	2	1	3	2	1	0	2	2	0
807	0	0	0	0	2	0	1	1	1	1	0	0	0	0	0	0	0	0	1	1	7	0	0	0	0	0	0	0	0	0	0	0	0	0	1	1	1	0	1	1	2	1	0	1	1	0	2	2	0
183	0	0	0	0	2	0	1	1	1	1	0	0	0	0	1	0	1	0	1	1	9	1	0	0	0	0	2	0	0	0	0	0	1	0	0	1	1	30000	2	2	2	2	3	1	2	0	2	1	0
796	0	1	0	0	2	0	0	1	1	1	0	0	0	0	0	0	0	0	1	1	6	0	1	1	1	1	0	0	0	1	0	0	0	0	0	1	1	150000	1	2	2	1	1	2	2	0	2	3	0
811	0	0	0	0	2	0	1	0	1	1	0	0	0	0	0	1	1	0	1	1	8	1	0	0	0	0	3	1	0	0	1	0	0	0	0	0	1	400000	2	2	1	1	3	2	1	0	2	1	0
519	0	0	0	0	2	0	0	1	1	1	0	0	0	0	1	1	1	0	1	1	9	1	0	0	0	0	3	1	0	0	0	0	0	0	1	0	1	0	1	1	2	1	0	1	2	0	2	2	0
295	0	0	0	0	2	0	1	0	0	1	0	0	0	0	0	0	1	0	1	1	6	0	0	0	0	0	0	0	0	0	1	0	0	0	0	1	1	20000	2	2	1	1	3	1	2	0	2	1	0
409	0	0	0	0	2	0	1	1	1	1	0	0	0	0	0	0	0	0	1	1	7	0	0	0	0	0	1	0	0	1	0	0	0	0	0	1	1	150000	1	2	3	1	1	2	2	0	2	1	0
331	0	0	0	0	1	1	0	1	1	1	0	0	0	0	0	0	0	0	0	0	5	0	0	0	0	0	0	0	0	0	0	0	0	1	0	1	1	250000	2	2	2	1	3	2	2	0	1	1	0
349	0	0	0	0	3	0	1	0	1	1	0	0	0	0	1	1	1	0	1	1	9	1	0	0	0	0	3	1	0	0	1	0	0	0	0	0	1	100000	2	2	2	1	3	2	2	0	2	2	0
311	0	0	0	0	2	0	1	1	1	1	0	0	0	0	0	0	1	1	1	0	8	1	0	0	0	0	2	0	0	0	1	0	0	0	0	1	1	50000	1	1	2	1	3	1	1	0	2	2	0
826	0	0	0	0	2	0	1	1	1	1	0	0	0	1	0	0	1	0	1	1	9	1	0	0	0	0	3	1	0	0	0	0	1	0	0	0	1	400000	2	2	2	1	3	2	2	0	2	2	0
774	0	0	0	0	3	0	1	0	1	1	0	0	0	0	1	0	0	0	1	1	7	0	0	0	0	0	1	0	0	0	0	0	1	0	0	1	1	350000	2	2	2	1	3	2	2	0	2	1	0
634	0	0	0	0	2	0	1	1	1	1	0	0	0	0	0	1	1	0	1	1	9	1	0	0	0	0	2	0	0	0	0	0	0	1	0	1	1	350000	2	2	1	1	3	2	2	0	2	2	0
700	0	0	0	0	2	0	1	0	1	1	0	0	0	0	1	1	1	0	1	1	9	1	0	0	0	0	3	1	0	0	1	0	0	0	0	0	1	100000	2	2	1	1	3	2	2	0	2	2	0
346	0	0	0	0	2	0	1	1	1	1	0	0	0	0	1	1	1	0	1	1	10	1	0	0	0	0	1	0	0	0	0	0	1	0	0	1	1	200000	2	2	1	1	3	2	1	0	2	2	0
658	0	0	0	0	2	0	1	0	0	1	0	0	0	0	0	0	1	0	1	1	6	0	0	0	0	0	1	0	0	0	0	0	1	0	0	1	1	100000	2	2	1	1	3	2	2	0	2	1	0
240	0	0	0	0	3	0	1	0	1	1	0	0	0	0	1	1	1	0	1	1	9	1	0	0	0	0	2	0	0	0	0	0	0	0	1	1	1	0	1	1	1	1	0	1	2	0	2	2	0
667	0	0	0	0	3	0	1	0	0	1	0	0	0	0	1	0	0	0	1	1	6	0	0	0	0	0	0	0	0	0	0	0	0	0	1	1	1	0	2	2	2	1	0	1	2	0	2	2	0
341	0	0	0	0	2	0	1	1	0	1	0	0	0	0	0	0	0	0	1	1	6	0	0	0	0	0	0	0	0	0	0	0	0	0	1	1	1	0	2	2	2	1	0	1	2	0	2	2	0
122	0	0	0	0	2	0	1	1	1	1	0	0	0	0	1	0	0	0	1	0	7	0	0	0	0	0	0	0	0	1	0	0	0	0	0	1	1	210000	1	2	2	1	1	2	2	0	2	2	0
740	0	0	0	0	2	0	1	1	1	1	0	0	0	0	0	0	0	0	1	1	7	0	0	0	0	0	0	0	0	0	0	0	1	0	0	1	1	200000	2	2	2	1	3	2	2	0	2	2	0
602	0	0	0	0	3	0	1	0	1	1	0	0	0	0	1	0	1	1	1	1	9	1	0	0	0	0	2	0	0	0	0	0	1	0	0	1	1	500000	2	2	3	1	3	2	1	0	2	2	0
430	0	0	0	0	2	0	1	0	1	1	0	0	0	0	1	1	1	0	1	1	9	1	0	0	0	0	2	0	0	0	0	0	0	0	1	1	1	0	1	1	1	1	0	1	2	0	2	2	0
870	0	0	0	0	2	0	1	1	1	1	0	0	0	0	0	0	0	0	0	1	6	0	0	0	0	0	1	0	0	0	1	0	0	0	0	1	1	200000	2	2	1	1	3	2	2	0	2	2	0
452	0	0	0	0	2	0	1	0	1	1	0	0	0	0	1	1	1	0	1	1	9	1	0	0	0	0	2	0	0	0	0	0	0	0	1	1	1	0	1	1	1	1	0	1	2	0	2	2	0
327	0	0	0	0	2	0	1	1	1	1	0	0	0	0	0	0	0	0	1	1	7	0	0	0	0	0	0	0	0	0	0	0	0	0	1	1	1	0	2	2	1	1	0	1	2	0	2	2	0
457	0	0	0	0	3	0	1	0	1	1	0	0	0	0	1	1	1	0	1	1	9	1	0	0	0	0	2	0	0	0	1	0	0	0	0	1	1	100000	2	2	1	1	3	2	2	0	2	2	0
731	0	0	0	0	2	0	1	1	1	1	0	0	0	0	0	0	1	1	1	1	9	1	0	0	0	0	2	0	0	1	0	0	0	0	0	1	1	500000	2	2	3	1	1	2	1	0	2	2	0
646	0	0	0	0	2	0	1	1	1	1	0	0	0	0	0	0	0	0	1	1	7	0	0	0	0	0	1	0	0	1	0	0	0	0	0	1	1	45000	1	2	3	1	1	1	1	0	2	1	0
497	0	0	0	0	2	0	1	0	1	1	0	0	0	0	0	1	1	0	1	1	8	1	0	0	0	0	2	0	0	0	1	0	0	0	0	1	1	50000	1	1	1	1	3	1	2	0	2	2	0
809	0	0	0	0	1	1	1	1	1	1	0	0	0	0	0	0	0	0	1	0	7	0	0	0	0	0	1	0	0	0	0	0	0	0	1	1	1	0	2	2	2	1	0	1	2	0	1	2	0
274	0	0	0	0	1	1	1	0	1	1	0	0	0	0	1	1	1	0	1	1	10	1	0	0	0	0	4	1	0	0	0	0	0	0	1	0	1	0	2	3	1	1	0	1	1	0	1	2	0
408	0	0	0	0	2	0	1	0	1	1	0	0	0	0	1	0	0	0	1	1	7	0	0	0	0	0	0	0	0	0	1	0	0	0	0	1	1	150000	3	2	1	1	3	2	2	0	2	1	0
303	0	0	0	0	3	0	1	0	1	1	0	0	0	0	1	0	1	0	1	1	8	1	0	0	0	0	2	0	0	0	1	0	0	0	0	1	1	40000	2	2	2	2	3	1	2	0	2	2	0
200	0	0	0	0	2	0	1	1	1	1	0	0	0	1	0	0	1	0	1	1	9	1	0	0	0	0	3	1	0	0	1	0	0	0	0	0	1	200000	2	2	1	1	3	2	2	0	2	2	0
181	0	1	0	0	3	0	1	0	0	1	0	0	0	0	1	1	1	0	1	1	8	1	1	1	1	1	2	0	0	0	0	0	1	0	0	1	1	200000	3	3	2	1	3	2	2	0	2	3	0
193	0	0	0	0	3	0	0	0	1	1	0	0	0	0	1	0	1	0	1	1	7	0	0	0	0	0	1	0	0	0	1	0	0	0	0	1	1	30000	2	2	1	2	3	1	2	0	2	2	0
832	0	0	0	0	1	1	1	1	1	1	0	0	0	0	0	0	0	0	0	0	6	0	0	0	0	0	1	0	0	0	0	0	0	0	1	1	1	0	2	2	1	1	0	1	2	0	1	2	0
543	0	0	0	0	2	0	1	1	1	0	0	0	0	0	0	0	0	0	1	1	6	0	0	0	0	0	0	0	0	0	0	0	0	0	1	1	1	0	1	1	1	1	0	1	2	0	2	1	0
627	0	0	0	0	3	0	1	0	1	0	0	0	0	0	1	1	1	0	1	1	8	1	0	0	0	0	2	0	0	0	0	0	0	0	1	1	1	0	3	3	1	1	0	1	2	0	2	2	0
633	0	0	0	0	2	0	1	1	1	0	0	0	0	0	1	1	1	0	1	1	9	1	0	0	0	0	2	0	0	0	0	0	0	0	1	1	1	0	2	2	1	1	0	1	2	0	2	0	0
413	0	0	0	0	2	0	1	1	1	1	0	0	0	0	0	0	0	0	1	0	6	0	0	0	0	0	1	0	0	0	0	0	0	0	1	1	1	0	1	1	1	1	0	1	2	0	2	2	0
447	0	0	0	0	2	0	1	1	1	1	0	0	0	0	1	1	1	0	1	1	10	1	0	0	0	0	2	0	0	0	1	0	0	0	0	1	1	50000	2	2	1	1	3	1	1	0	2	2	0
10	0	0	0	0	2	0	0	1	1	1	0	0	0	0	1	1	0	0	1	1	8	1	0	0	0	0	3	1	0	0	0	0	1	0	0	0	1	120000	1	2	3	2	3	2	1	0	2	2	0
842	0	0	0	0	2	0	1	1	1	1	0	0	0	0	0	0	0	0	1	1	7	0	0	0	0	0	0	0	0	0	0	0	0	0	1	1	1	0	2	2	1	1	0	1	2	0	2	2	0
636	0	0	0	0	2	0	1	1	1	1	0	0	0	0	1	1	1	0	1	1	10	1	0	0	0	0	2	0	0	1	0	0	0	0	0	1	1	300000	1	2	2	1	1	2	2	0	2	2	0
737	0	0	0	0	2	0	1	1	1	1	0	0	0	0	0	0	0	0	1	1	7	0	0	0	0	0	0	0	0	0	0	1	0	0	0	1	1	100000	2	2	2	2	3	2	1	0	2	2	0
334	0	0	0	0	2	0	1	0	1	1	0	0	0	0	0	0	0	0	1	1	6	0	0	0	0	0	1	0	0	0	0	0	0	0	1	1	1	0	1	1	2	2	0	1	1	0	2	2	0
89	0	0	0	0	2	0	1	0	1	1	0	0	0	0	1	1	0	1	1	1	9	1	0	0	0	0	3	1	0	0	1	0	0	0	0	0	1	0	2	2	1	1	3	1	1	0	2	1	0
469	0	0	0	0	2	0	1	1	1	1	0	0	0	0	0	0	0	0	0	1	7	0	0	0	0	0	2	0	0	0	0	0	0	0	1	1	1	0	1	2	1	1	0	1	1	1	2	2	0
139	0	1	0	0	2	0	1	1	1	0	0	0	0	0	1	1	1	0	1	1	9	1	1	1	1	1	2	0	0	0	1	0	0	0	0	1	1	100000	2	2	1	1	3	2	1	0	2	2	0
718	0	0	0	0	2	0	0	0	1	1	0	0	0	1	0	0	0	0	1	1	6	0	0	0	0	0	0	0	0	0	0	0	0	0	1	1	1	0	1	1	2	2	0	1	1	0	2	2	0
647	0	0	0	0	1	1	0	0	1	1	0	0	0	0	0	0	0	1	1	1	7	0	0	0	0	0	0	0	0	0	0	0	0	0	1	1	1	0	2	2	1	1	0	1	1	0	1	2	0
191	0	0	0	0	2	0	0	1	1	1	0	0	0	0	0	1	1	0	1	0	7	0	0	0	0	0	1	0	0	0	1	0	0	0	0	1	1	50000	1	1	2	2	3	1	1	0	2	2	0
821	0	0	0	0	3	0	1	0	1	1	0	0	0	0	1	0	0	0	1	1	7	0	0	0	0	0	0	0	0	1	0	0	0	0	0	1	1	100000	2	2	2	1	1	2	2	0	2	2	0
343	0	0	0	0	1	1	0	0	1	1	0	0	0	0	1	1	1	0	1	1	9	1	0	0	0	0	2	0	0	0	0	0	1	0	0	1	1	200000	2	2	1	2	3	2	1	0	1	2	0
848	0	0	0	0	1	1	1	1	0	1	0	0	0	0	0	0	0	0	0	0	5	0	0	0	0	0	0	0	0	0	0	0	0	0	1	1	1	0	3	2	1	1	0	1	2	0	1	2	0
259	0	0	0	0	2	0	1	0	1	1	0	0	0	0	1	0	0	1	1	0	7	0	0	0	0	0	0	0	0	0	0	0	1	0	0	1	1	200000	2	2	2	1	3	2	1	0	2	2	0
105	0	0	0	0	2	0	0	0	0	1	0	0	0	0	0	1	0	0	1	1	5	0	0	0	0	0	1	0	0	0	1	0	0	0	0	1	1	100000	2	2	1	1	3	2	2	0	2	2	0
96	0	0	0	0	3	0	0	0	1	1	0	0	0	0	1	1	1	0	1	1	8	1	0	0	0	0	2	0	0	0	0	0	1	0	0	1	1	350000	2	2	3	1	3	2	2	0	2	2	0
428	0	0	0	0	2	0	1	1	1	1	0	0	0	0	1	1	1	0	1	1	10	1	0	0	0	0	2	0	0	0	1	0	0	0	0	1	1	200000	2	2	1	1	3	2	2	0	2	2	0
40	0	0	0	0	1	1	1	0	0	1	0	0	0	0	0	1	1	0	1	1	8	1	0	0	0	0	2	0	0	0	1	0	0	0	0	1	1	100000	2	2	1	1	3	2	1	0	1	2	0
233	0	0	0	0	2	0	1	0	1	1	0	0	0	0	0	0	1	0	1	1	7	0	0	0	0	0	2	0	0	0	1	0	0	0	0	1	1	100000	2	2	1	1	3	2	2	0	2	2	0
184	0	0	0	0	3	0	1	0	1	1	0	0	0	0	1	1	1	0	1	1	9	1	0	0	0	0	2	0	0	0	0	0	0	0	1	1	1	0	2	2	1	1	0	1	2	0	2	1	0
354	0	0	0	0	2	0	1	0	1	1	0	0	0	0	1	0	0	0	1	1	7	0	0	0	0	0	0	0	0	0	0	0	0	0	1	1	0	0	2	2	2	1	0	1	2	0	2	1	0
90	0	0	0	0	2	0	0	0	1	0	0	0	0	0	1	1	1	0	0	1	6	0	0	0	0	0	2	0	0	0	0	0	1	0	0	1	1	300000	2	2	2	1	3	2	1	0	2	2	0
813	0	1	0	0	2	0	1	1	1	1	0	0	0	0	0	0	0	0	1	0	6	0	1	1	1	1	0	0	0	0	0	0	0	0	1	1	1	0	1	2	1	1	0	1	1	0	2	3	0
322	0	0	0	0	2	0	1	1	1	1	0	0	0	0	0	0	0	0	1	1	7	0	0	0	0	0	1	0	0	0	1	0	0	0	0	1	1	100000	3	2	2	1	3	2	2	0	2	2	0
238	0	0	0	0	2	0	0	1	1	1	0	0	0	0	1	1	1	0	1	1	9	1	0	0	0	0	2	0	0	0	0	0	0	0	1	1	1	0	2	2	2	1	0	1	2	0	2	2	0
361	0	0	0	0	2	0	1	1	1	1	0	0	0	0	0	0	1	0	1	1	8	1	0	0	0	0	3	1	0	0	0	0	1	0	0	0	1	150000	1	2	1	1	3	2	2	0	2	2	0
91	0	0	0	0	2	0	1	1	1	1	0	0	0	0	1	0	0	0	1	1	8	1	0	0	0	0	1	0	0	0	0	0	0	0	1	1	1	0	2	2	2	1	0	1	2	0	2	1	0
299	0	0	0	0	2	0	1	1	1	1	0	0	0	1	0	0	0	0	1	1	8	1	0	0	0	0	2	0	0	0	1	0	0	0	0	1	1	20000	1	1	1	1	3	1	2	0	2	2	0
121	0	0	0	0	2	0	1	0	1	1	0	0	0	0	1	0	1	1	1	1	9	1	0	0	0	0	2	0	0	0	1	0	0	0	0	1	1	200000	2	2	1	1	3	2	1	0	2	2	0
312	0	0	0	0	2	0	1	1	1	1	0	0	0	0	0	0	1	0	1	1	8	1	0	0	0	0	1	0	0	0	1	0	0	0	0	1	1	40000	2	2	1	1	3	1	2	0	2	2	0
363	0	0	0	0	2	0	1	1	1	1	0	0	0	0	0	1	1	0	1	1	9	1	0	0	0	0	2	0	0	0	0	0	1	0	0	1	1	150000	2	2	1	1	3	2	1	0	2	2	0
265	0	0	0	0	3	0	1	0	1	1	0	0	0	0	1	0	1	0	1	1	8	1	0	0	0	0	2	0	0	0	0	0	0	0	1	1	1	0	2	2	1	1	0	1	2	0	2	1	0
631	0	0	0	0	2	0	1	1	1	1	0	0	0	0	1	1	1	0	1	1	10	1	0	0	0	0	2	0	0	0	0	0	0	0	1	1	1	0	2	2	2	1	0	1	1	0	2	2	0
701	0	0	0	0	1	1	1	0	1	1	0	0	0	0	0	0	1	0	1	1	8	1	0	0	0	0	3	1	0	0	0	0	1	0	0	0	1	300000	2	2	2	1	3	2	1	0	1	2	0
722	0	0	0	0	2	0	1	1	1	1	0	0	0	0	0	0	1	0	1	1	8	1	0	0	0	0	1	0	0	1	0	0	0	0	0	1	1	150000	1	2	2	2	1	2	1	0	2	2	0
123	0	0	0	0	2	0	1	1	0	1	0	0	0	0	1	0	0	0	1	1	7	0	0	0	0	0	0	0	0	0	0	0	0	0	1	1	1	0	2	2	2	1	0	1	2	0	2	2	0
660	0	0	0	0	3	0	1	0	0	1	0	0	0	0	1	0	0	0	1	1	6	0	0	0	0	0	1	0	0	0	0	0	1	0	0	1	1	300000	3	2	2	1	3	2	1	0	2	2	0
531	0	0	0	0	3	0	1	0	1	0	0	0	0	0	1	1	1	0	1	1	8	1	0	0	0	0	3	1	0	0	1	0	0	0	0	0	1	100000	3	2	1	1	3	2	2	0	2	2	0
574	0	1	0	0	2	0	1	1	1	1	0	0	0	0	0	0	0	0	1	0	6	0	1	1	1	1	0	0	0	0	0	0	0	0	1	1	1	0	2	1	1	1	0	1	2	0	2	3	0
775	0	0	0	0	2	0	1	1	1	1	0	0	0	0	1	1	1	0	1	1	10	1	0	0	0	0	3	1	0	0	0	0	1	0	0	0	1	200000	3	2	2	1	3	2	1	0	2	2	0
314	0	0	0	0	2	0	1	1	1	1	0	0	0	0	0	0	1	0	1	1	8	1	0	0	0	0	2	0	0	0	0	0	1	0	0	1	1	200000	2	2	2	1	3	2	1	0	2	2	0
650	0	0	0	0	2	0	1	1	1	1	0	0	0	0	0	0	1	0	1	1	8	1	0	0	0	0	2	0	0	0	0	0	0	0	1	1	1	0	1	2	1	1	0	1	2	0	2	2	0
397	0	0	0	0	3	0	0	0	1	1	0	0	0	0	1	0	1	0	1	1	7	0	0	0	0	0	2	0	0	0	1	0	0	0	0	1	1	200000	2	2	1	1	3	2	1	0	2	2	0
558	0	0	0	0	2	0	1	1	1	1	0	0	0	0	0	0	0	0	1	1	7	0	0	0	0	0	0	0	0	0	0	0	0	0	1	1	1	0	1	2	2	1	0	1	2	0	2	2	0
630	0	0	0	0	3	0	1	0	1	1	0	0	0	0	1	1	1	0	1	1	9	1	0	0	0	0	3	1	0	0	0	0	0	0	1	0	1	0	1	2	2	2	0	1	1	0	2	2	0
728	0	0	0	0	2	0	1	1	1	1	0	0	0	1	0	0	1	0	1	1	9	1	0	0	0	0	2	0	0	1	0	0	0	0	0	1	1	800000	2	2	3	1	1	3	2	0	2	1	0
869	2	0	0	0	2	0	1	0	1	1	0	1	0	0	0	0	0	1	1	1	8	1	0	0	0	0	3	1	0	0	0	0	1	0	0	0	1	250000	3	2	2	1	3	2	1	0	2	3	0
609	1	0	0	0	2	0	1	0	1	1	0	0	0	0	0	0	0	0	1	1	6	0	0	0	0	0	1	0	0	0	0	0	1	0	0	1	1	150000	2	2	1	1	3	2	2	0	2	3	0
330	1	0	0	0	2	0	1	1	1	1	0	0	0	0	0	0	0	0	1	1	7	0	0	0	0	0	1	0	0	0	1	0	0	0	0	1	1	50000	1	1	1	1	3	1	2	0	2	3	0
605	1	1	0	0	2	0	1	0	1	1	0	0	0	0	0	0	1	0	1	1	7	0	1	1	1	1	2	0	0	0	1	0	0	0	0	1	1	100000	1	2	1	2	3	2	2	0	2	4	1
300	1	1	0	0	2	0	0	1	0	1	0	0	0	0	0	0	0	0	1	1	5	0	1	1	1	1	2	0	0	0	1	0	0	0	0	1	1	100000	3	3	1	1	3	2	2	0	2	4	1
1	1	1	0	0	2	0	1	0	0	1	0	0	0	1	1	1	1	0	1	1	9	1	1	1	1	1	1	0	0	1	0	0	0	0	0	1	1	1200000	3	3	3	2	1	3	1	0	2	4	1
167	2	0	0	0	2	0	1	1	1	1	0	1	0	0	1	0	1	0	1	1	10	1	0	0	0	0	2	0	0	0	1	0	0	0	0	1	1	25000	1	1	1	1	3	1	2	0	2	3	0
302	2	0	0	0	3	0	1	0	1	1	0	1	0	0	1	0	1	0	1	1	9	1	0	0	0	0	2	0	0	0	1	0	0	0	0	1	1	50000	2	2	1	1	3	1	2	0	2	3	0
362	2	0	0	0	3	0	1	0	1	1	0	1	0	0	1	0	1	0	1	1	9	1	0	0	0	0	2	0	0	0	1	0	0	0	0	1	1	100000	2	2	1	1	3	2	1	0	2	3	0
607	1	0	0	0	1	1	0	0	1	1	0	0	0	1	0	0	0	0	1	1	7	0	0	0	0	0	1	0	0	0	1	0	0	0	0	1	1	150000	1	2	2	1	3	2	2	0	1	3	0
33	1	0	0	0	1	1	1	1	1	1	0	0	0	0	0	1	1	0	1	1	10	1	0	0	0	0	2	0	0	1	0	0	0	0	0	1	1	300000	2	2	3	1	1	2	1	0	1	3	0
781	2	1	0	0	2	0	1	0	1	1	0	1	0	0	0	0	1	1	1	1	9	1	1	1	1	1	2	0	0	0	1	0	0	0	0	1	1	250000	1	1	1	1	3	2	1	0	2	4	1
610	1	0	0	0	2	0	1	1	1	1	0	0	0	1	0	0	0	0	1	0	7	0	0	0	0	0	2	0	0	0	0	0	0	0	1	1	1	0	1	1	1	2	0	1	1	0	2	3	0
839	1	2	0	0	1	1	1	0	1	1	0	0	0	0	0	0	0	0	1	1	7	0	2	1	1	1	1	0	0	1	0	0	0	0	0	1	1	500000	2	3	3	2	1	2	2	0	1	4	1
400	2	0	0	0	3	0	1	0	1	1	0	1	0	0	1	0	0	0	1	0	7	0	0	0	0	0	0	0	0	0	0	0	1	0	0	1	1	300000	1	2	1	1	3	2	2	0	2	3	0
270	1	0	0	0	2	0	1	1	1	0	0	0	0	0	1	1	1	0	1	1	9	1	0	0	0	0	3	1	0	0	1	0	0	0	0	0	1	100000	2	2	1	1	3	2	2	0	2	3	0
284	2	1	0	0	2	0	1	1	1	1	0	1	0	0	0	0	0	0	1	1	8	1	1	1	1	1	2	0	0	1	0	0	0	0	0	1	1	500000	1	2	3	1	1	2	2	0	2	4	1
769	1	0	0	0	2	0	1	0	0	1	0	0	0	0	1	0	1	0	1	1	7	0	0	0	0	0	1	0	0	0	0	0	0	0	1	1	1	0	2	2	1	1	0	1	1	0	2	3	0
313	2	0	0	0	2	0	0	1	1	1	0	1	0	0	0	0	1	0	1	1	8	1	0	0	0	0	2	0	0	1	0	0	0	0	0	1	1	250000	2	2	3	1	1	2	2	0	2	3	0
292	1	1	0	0	2	0	0	1	1	1	0	0	0	0	0	0	0	0	1	1	6	0	1	1	1	1	1	0	0	1	0	0	0	0	0	1	1	600000	2	2	3	1	1	3	2	0	2	4	1
496	1	0	0	0	1	1	1	0	1	1	0	0	0	0	0	0	1	0	1	1	8	1	0	0	0	0	2	0	0	0	1	0	0	0	0	1	1	100000	1	1	1	1	3	2	2	0	1	3	0
304	2	0	0	0	2	0	1	1	0	1	0	1	0	0	0	0	1	0	1	1	8	1	0	0	0	0	3	1	0	0	1	0	0	0	0	0	1	100000	2	2	1	1	3	2	2	0	2	3	0
106	1	1	0	0	2	0	0	1	1	1	0	0	0	1	1	0	1	0	1	1	9	1	1	1	1	1	3	1	0	0	1	0	0	0	0	0	1	50000	1	2	3	1	3	1	2	0	2	4	1
239	2	0	0	0	2	0	0	1	1	1	0	1	0	0	1	1	1	0	1	1	10	1	0	0	0	0	2	0	0	1	0	0	0	0	0	1	1	850000	2	2	3	1	1	3	2	0	2	3	0
373	2	0	0	0	2	0	1	1	0	1	0	1	0	1	0	0	1	0	1	1	9	1	0	0	0	0	2	0	0	0	1	0	0	0	0	1	1	800000	2	2	2	1	3	3	2	0	2	3	0
548	1	0	0	0	2	0	1	1	1	1	0	0	0	0	0	0	1	0	1	1	8	1	0	0	0	0	2	0	0	0	1	0	0	0	0	1	1	200000	2	2	2	1	3	2	1	0	2	3	0
49	1	0	0	0	1	1	0	0	1	1	0	0	0	1	1	0	1	0	1	1	9	1	0	0	0	0	3	1	0	0	1	0	0	0	0	0	1	50000	2	2	1	1	3	1	1	0	1	2	0
[truncated: 126 more columns]

## Sheet: Codes
Variables	codes
mydataID
interview_date_formatted
district
facilityname
presenceANCrecord	0 No, 1 Yes
typeANCrecord	1 MCH passport
	2 ANC card
	3 Exercise book
	4 papers
completeANCrecord	0 No, 1 Yes
incompletefields
totalANCvisits	Number of visits
ANCstart	Weeks when started
ANCfefo	0 No, 1 Yes
ANCfefo_frequency	Frequency- number
ANCfefo_visit1	Weeks when started
ANCfefo_visit2	Weeks when started
ANCfefo_visit3	Weeks when started
ANCfefo_visit4	Weeks when started
ANCfefo_visit5	Weeks when started
ANCfefo_visit6	Weeks when started
ANCfefo_visit7	Weeks when started
ANCfefo_visit8	Weeks when started
ANCfefo_visit9	Weeks when started
ANCIPTp_SP	0 No, 1 Yes
ANCIPTp_SP_frequency	Frequency- number
ANCIPTp_SP_visit1	Weeks when started
ANCIPTp_SP_visit2	Weeks when started
ANCIPTp_SP_visit3	Weeks when started
ANCIPTp_SP_visit4	Weeks when started
ANCIPTp_SP_visit5	Weeks when started
ANCIPTp_SP_visit6	Weeks when started
ANCIPTp_SP_visit7	Weeks when started
ANCIPTp_SP_visit8	Weeks when started
ANCTT	0 No, 1 Yes
ANCTT_frequency	Frequency- number
ANCTT_visit1	Weeks when started
ANCTT_visit2	Weeks when started
ANCTT_visit3	Weeks when started
ANCTT_visit4	Weeks when started
ANCTT_visit5	Weeks when started
ANCTT_visit6	Weeks when started
ANCHb	0 No, 1 Yes
ANCHb_frequency	Frequency- number
ANCHb_visit1	Weeks when started
ANCHb_visit2	Weeks when started
ANCsyphilis	0 No, 1 Yes
ANCsyphilis_frequency	Frequency- number
ANCsyphilis_visit1	Weeks when started
ANCsyphilis_visit2	Weeks when started
ANCsyphilis_visit3	Weeks when started
ANCHIV	0 No, 1 Yes
ANCHIV_frequency	Frequency- number
ANCHIV_visit1	Weeks when started
ANCHIV_visit2	Weeks when started
ANCHIV_visit3	Weeks when started
ANCglupro	0 No, 1 Yes
ANCglupro_frequency	Frequency- number
ANCglupro_visit1	Weeks when started
ANCglupro_visit2	Weeks when started
ANCUscan	0 No, 1 Yes
ANCUscan_frequency	Frequency- number
ANCUscan_visit1	Weeks when started
ANCUscan_visit2	Weeks when started
ANCUscan_visit3	Weeks when started
ANCUscan_visit4	Weeks when started
ANCfetalstatus	0 No, 1 Yes
ANCfetalstatus_freq	Frequency- number
ANCfetalstatus_visit1	Weeks when started
ANCfetalstatus_visit2	Weeks when started
ANCfetalstatus_visit3	Weeks when started
ANCfetalstatus_visit4	Weeks when started
ANCfetalstatus_visit5	Weeks when started
ANCfetalstatus_visit6	Weeks when started
ANCfetalstatus_visit7	Weeks when started
ANCBP	0 No, 1 Yes
ANCBP_frequency	Frequency- number
ANCBP_visit1	Weeks when started
ANCBP_visit2	Weeks when started
ANCBP_visit3	Weeks when started
ANCBP_visit4	Weeks when started
ANCBP_visit5	Weeks when started
ANCBP_visit6	Weeks when started
ANCBP_visit7	Weeks when started
ANCBP_visit8	Weeks when started
ANCwt	0 No, 1 Yes
ANCwt_frequency	Frequency- number
ANCwt_visit1	Weeks when started
ANCwt_visit2	Weeks when started
ANCwt_visit3	Weeks when started
ANCwt_visit4	Weeks when started
ANCwt_visit5	Weeks when started
ANCwt_visit6	Weeks when started
ANCwt_visit7	Weeks when started
ANCwt_visit8	Weeks when started
ANCpallor	0 No, 1 Yes
ANCpallor_frequency	Frequency- number
ANCpallor_visit1	Weeks when started
ANCpallor_visit2	Weeks when started
ANCpallor_visit3	Weeks when started
ANCpallor_visit4	Weeks when started
ANCpallor_visit5	Weeks when started
ANCpallor_visit6	Weeks when started
ANCpallor_visit7	Weeks when started
ANCpallor_visit8	Weeks when started
ANCfundalht	0 No, 1 Yes
ANCfundalht_frequency	Frequency- number
ANCfundalht_visit1	Weeks when started
ANCfundalht_visit2	Weeks when started
ANCfundalht_visit3	Weeks when started
ANCfundalht_visit4	Weeks when started
ANCfundalht_visit5	Weeks when started
ANCfundalht_visit6	Weeks when started
ANCfundalht_visit7	Weeks when started
ANCfundalht_visit8	Weeks when started
presenceLBRrecord	0 No, 1 Yes
kindLBRrecord	1 MCH passport
	2 ANC card
	3 Exercise book
	4 papers
partographuse	0 No, 1 Yes
completeparto	0 No, 1 Yes
partoincompletefields	0 No, 1 Yes
admissioncervixdil	Centimeters
partocervixdil	Centimeters
FHRassessed	0 No, 1 Yes
FHRassessed_freq	Frequency- number
Cervixdilassessed	0 No, 1 Yes
Cervixdilassessed_freq	Frequency- number
PPdescentassessed	0 No, 1 Yes
PPdescentassessed_freq	Frequency- number
Contractionsassessed	0 No, 1 Yes
Contractionsassessed_freq	Frequency- number
LbrBPassessed	0 No, 1 Yes
LbrBPassessed_freq	Frequency- number
LbrPRassessed	0 No, 1 Yes
LbrPRassessed_freq	Frequency- number
presencePNCrecord	0 No, 1 Yes
PNCexam_freq	Frequency- number
PNCcontractionassessed	0 No, 1 Yes
PNCvagbleedassessed	0 No, 1 Yes
PNCfunalhtassessed	0 No, 1 Yes
PNCBPtassessed	0 No, 1 Yes
PNCPRassessed	0 No, 1 Yes
PNCtempassessed	0 No, 1 Yes
PNCurinevoidassessed	0 No, 1 Yes
modeofDelivery	1 Nominal Spontaneous vaginal delivery
	2 Assisted vaginal delivery
	3 Caesarean section
csectionreasons	text
womancondition	1 Alive with no complications
	2 Alive with complications
womancompreason	text
babycondition	Alive with no complications
	1 Alive with complications
	2 Stillbirth
	3 Dead
babycompreason	text
stillbirthcause	text
causebabydeath	text
MotherAage	Age in years
maternalparity	number of parity
MotherEduc	1 No education
	2 Primary level
	3 Secondary level
	4 Tertiary level
maritalstatus	1 Married
	2 Single
	3 Co habiting/stable relationship
	4 Separated/div orced
	6 Widowed
	7 Others
motherocupation	1 Formal employment
	2 Farming
	3 Casual labourer
	4 Business/petty traders
	5 Others
	6 None
motherIncome	number
admited	0 No, 1 Yes
admitcause	text
ANChealtheduc	Caculated figures
maternalparitycat
admissioncervixdilcat
admissioncervixdilcatcat2
admissioncervixdilcatcat3
partocervixdilcat
partocervixdilcat2
partocervixdilcat3
reqCervixdilassessed_freq
reqPPdescentassessed_freq
fhrmonitor
requiredFHRcare
requiredFHRcarecat
contractionmonitored
requiredcontractioncare
requiredcontractioncarecat
pulseratetmonitor
requiredpulseratecare
requiredpulseratecarecat
reqLbrBPassessed
lbrpartouse
lbrFHRcare
lbrCDcare
lbrPPdescentcare
lbrcontractioncare
lbrBPcare
lbrPRcare
lbrQocscore
lbrQocscorecat
PNCexamcat
PNCallparamenter
PNCexam
PNCallcat
fefo_provision
fefo_provisioncat
ANCfundalht_provision
ANCfundalht_provisioncat
ANCfetalstatus_provision
ANCfetalstatus_provisioncat
ANCwt_provision
ANCwt_provisioncat
ANCBP_provision
ANCBP_provisioncat
ANCpallor_provision
ANCpallor_provisioncat
ANChealtheducprovision
ANCIPTp_SP_freqcat_A
ANCIPTp_SP_visit1cat
ANCIPTp_SP_visit1cat1
ANCIPTp_sp_provision
ANCIPTp_SP_visit1trial
ANCIPTp_sp_provisioncat
ANCTT__freqcat
ANCTT_firstcontact
ANCTT_firstcontactcat
ANCTT_provision
ANCTT_provisioncat
ANCHIV_freqcat
ANCHIV_firstcontact
ANCHIV_firstcontactcat
ANCHIV_provision
ANCHIV_provisioncat
ANCsyphilis_freqcat
ANCsyphilis_firstcontact
ANCsyphilis_visit1cat
ANCsyphilis_visit2cat
ANCsyphilis_visit3cat
ANCsyphilis_condition1
ANCsyphilis_condition1cat
ANCsyphilis_condition2
ANCsyphilis_condition2cat
ANCUscancat
ANCUscan_visit1cat
ANCUscanprovision
ANCUscanprovisioncat
ANChealtheduccat
MotherAgegroup
ANCsyphilis_provision
ANCsyphilis_provisioncat
ANCHb_visit1cat1
ANCHb_visit2cat2
ANCHb_visit3
ANCHb_visit3cat3
ANCHb_freqcat
motherincomegroup
ANCglupro_freqcat
ANCglupro_visit1cat
ANCglupro_visit2cat
ANCgluproprovision
ANCgluproprovisioncat
ANCHB_condition1
ANCHB_condition2
ANCHB_condition3
ANCstartcat
QOCANCstartvisit
QoCfefo
QoCANCIPTp_sp
QoCANCTT
QoCANCHIV
QoCANCsyphilis
QoCANCglupro
QoCANCHB
QoCANCUscan
QoCANCfetalstatus
QoCANCBP
QoCANCwt
QoCANCpallor
QoCANCfundalht
QoCANChealtheduc
QoCANC
QoCANCcat
ANCHB_visitcombined
ANCHB_visitcombinedcat
ANCHB_provision
ANCHB_provisioncat
QoCperinatal
QoCperinatalcat
Widowed
FormalEmp
Farming
CasualLabourer
Business
MaritalOccupOthers
MaritalOccupNone
poorQoCperinatan
womancondition1
newincome
maternalparitygroup
Agegroup
Educlevel
mstatus
occupation
incomegrouped
ANCrecordType
totalANCvisitstotalANCvisitscat
ANCstarttrimestercat
recommendedtests
recommendedtestscat
recommendeddrugs
recommendeddrugscat
recommededexam
recommededexamcat
initiateparto
recommendedexam
recommendedexamcat
PNCrecommededexam
PNCrecommededexamcat
PNCQoC
ANCrecommendedtests
ANCrecommendedtestscat
ANCrecommendedscan
ANCrecommendeddrug
ANCrecommendeddrugcat
ANCTTrecommended
ANCrecommendedvisits
ANCrecommededexam
ANCrecommededexamcat
ANCstarttrimesternew
ANCclassification
ANCclassificationcat
recommendedeaxm40minutes
recommendedeaxm40minutescat
recommednedexam30minutes
recommednedexam30minutescat
lbrclassification
lbrclassificationcat
ANCreference
groupedparity
PNCQoCreference
CSmodeofdelivery
womanALcomp
babyNOTalive
babyALcomp
appropriatePNC
modeofdeliverycat
babyconditioncat
babystatus
modeofdeliverycatbabystatus
modeofdeliverycathospital
babystatuswomancondition
babystatusbabyconditioncat
babystatushospital
hospitalwomancondition
hospitalbabyconditioncat
ANCHIVrecommeded
ANCsyphilisrecommeded
ANCgluprorecommeded
ANCHBrecommeded
ANCfetalstatusrecommeded
matstatusrecommended
matstatusrecommendedcat
appropriatePNC2
modeofdeliverycatwomancondition
modeofdeliverybabycondition
reqLbrBP
reqCervix
reqPP
reqFHR
reqContraction
ANCcontacts
ANCwtANCcontacts
ANCwtANCstarttrimester
ANCwtANCgluprorecommeded
ANCwtANCrecommendedscan
ANCwtANCfetalstatusrecommeded
ANCwtANCBP
partographusereqLbrBP
partographusereqCervix
partographusereqPP
partographusereqFHR
partographusereqContraction
babycondition2
prophylaxis
ANCprophylaxis
ANCtesting
screeningRF
ANCscreeningRF
bloodtests
ANCbloodtests
urinetest
ANCurinetest
fetalstatus2
ANCfetalstatus2
maternalstatus
ANCmaternalstatus
stillbirth
stillbirth2
dead
neonataldeath
Adverse
perinataldeath
ANCvisits
ANCvisits2
fetalcondition
fetalconditionassess
maternalcondition
maternalconditionassess
labourprogress
labourprogressassess
maternalfetal
maternallbrprogress
hospital2
outcomeage
outcomeparity
outcomehospital2
outcomeeducation
outcomeincome
PNCuterine
PNCuterineassess
PNCmaternal
PNCmaternalassess
urinevoidassess
urinevoidassess2
deatheducation
deathincome
fetalstatusvisits
fetalstatusstart
fetalstatusprophylaxis
fetalstatusbloodtest
fetalstatusscan
fetalstatusmaternal
babycondition3
agefetal
agelbrprogress
